# Supplementary material for: Dynamic Change in Starch Biosynthetic Enzymes Complexes during Grain-Filling Stages in BEIIb Active and Deficient Rice
Source: Int J Mol Sci. 2022 Sep 14;23(18):10714. doi: 10.3390/ijms231810714 (PMC9501056; doi:10.3390/ijms231810714)
Supplement: Supplementary file 1 [file ijms-23-10714-s001.zip]

Archive with 10 entries (10 files):
- Figure S1A.zip
- Figure S2A.zip
- Figure S2B.zip
- Figure S2C.zip
- Figure S2D.zip
- Figure S3A.zip
- Figure S3B.zip
- Figure S3C.zip
- ijms-1851629-supplementary Tables.xlsx
- name.txt
