# Supplementary material for: Dynamic Change in Starch Biosynthetic Enzymes Complexes during Grain-Filling Stages in BEIIb Active and Deficient Rice
Source: Int J Mol Sci. 2022 Sep 14;23(18):10714. doi: 10.3390/ijms231810714 (PMC9501056; doi:10.3390/ijms231810714)
Supplement: Supplementary file 1 [file ijms-23-10714-s001.zip › ijms-1851629-supplementary Tables.xlsx]

## Sheet: S1
Table S1. List of proteins identified in high-molecular-weight fractions (> 400 kDa) separated from GPC
Accession	Description	RAP-DB Gene Symbol Synonym	Oryzabase Gene Symbol Synonym	Sequence length	Mol weight [kDa]	Isoelectric point	Abundances of WT5-1	Abundances of WT10-1	Abundances of WT15-1	Abundances of WT15-2	Abundances of be2b5-1	Abundances of be2b10-1	Abundances of be2b15-1	Abundances of be2b15-2
LOC_Os01g01060.1	Similar to 40S ribosomal protein S5-1.	0	RPS5	200	22.2	9.72	27756458	13214110	-	-	38292968	-	20424416	4880504
LOC_Os01g01080.1	Sphingosine-1-phosphate lyase, Disease resistance response	SPL1, OsSPL1	OsSPL, OsSPL1	539	58.2	8.24	-	-	-	-	2.66906e+06	1.6442e+06	-	-
LOC_Os01g01307.1	Translocon-associated beta family protein.	0	0	205	22.5	8.82	56288784	52580466	17658420	1.15182e+07	115982922	42475468	3.93325e+07	17658420
LOC_Os01g01369.1	Emopamil-binding family protein.	0	0	219	24.7	8.07	3.61348e+06	2.37726e+06	-	-	-	-	-	-
LOC_Os01g01700.1	Similar to RING-box protein 1A (Regulator of cullins 1a) (dRbx1).	0	OsRBX1b, RBX1b	126	13.9	6.65	16895388	13307833	3828968	2.76222e+06	15866635	7.03393e+06	10584149	3.82897e+06
LOC_Os01g01960.1	Similar to Paired amphipathic helix repeat-containing protein / transcription regulator-related.	0	0	1325	149.3	5.78	-	-	-	-	1.68517e+06	-	-	-
LOC_Os01g02050.1	Similar to Phosphoenolpyruvate carboxylase.	0	Osppc-b, OsSTA1, ppc-b, STA1, BTPC, OsBTPC	1035	115.8	6.96	1.62931e+08	5.48106e+07	74226627	3.98923e+07	1.43328e+08	2.79282e+07	1.01449e+08	7.42266e+07
LOC_Os01g02880.1	Similar to Fructose-bisphosphate aldolase (EC 4.1.2.13) (Fragment).	0	0	388	42	8.62	1.51091e+06	-	5869204	2.82602e+06	1.87475e+06	-	-	-
LOC_Os01g02920.1	Similar to HGA4.	0	0	518	57.4	6.29	2.95075e+06	-	-	-	-	-	-	-
LOC_Os01g03040.1	Similar to PAP fibrillin domain containing protein, expressed.	0	0	254	27.5	10.13	-	10780633	-	-	-	-	-	-
LOC_Os01g03070.1	Similar to Translation initiation factor 3.	0	eIF-3a, OseIF3a	986	113.8	9.33	7.72321e+08	1.2689e+08	176000000	1.32741e+08	1639759980	121461299	657198248	1.76464e+08
LOC_Os01g03360.1	Similar to Bowman-Birk type bran trypsin inhibitor.	0	RBBI3-3, OsBBPI, BBPI	254	27.8	5.57	-	-	39784075	1.24477e+08	-	-	-	-
LOC_Os01g03520.1	Ubiquitin-conjugating enzyme/RWD-like domain containing protein.	0	OsUBC34	1063	117.1	4.67	1.441e+07	8.35909e+06	21090607	2.20257e+07	1.31951e+07	3.26983e+06	1.59653e+07	2.10906e+07
LOC_Os01g03760.1	Similar to predicted protein.	0	0	586	63.3	8.75	123719950	1.29367e+07	18403451	1.02951e+07	1.7027e+08	2.76639e+07	1.84049e+08	1.84035e+07
LOC_Os01g04190.1	Similar to Hexose transporter (Fragment).	0	OsPGLCT	559	58.2	9.57	8.88261e+07	43044144	38705326	7.42648e+06	1.35225e+08	9214542	1.36236e+06	38705326
LOC_Os01g04330.1	Calmodulin-like protein, Calcium signalling during abiotic stress, Promotion of root growth and drought tolerance	OsCML16	OsCML16	181	19.3	4.59	-	-	6158256	5.93119e+06	-	-	-	-
LOC_Os01g04370.1	16.9 kDa class I small heat shock protein	OsHsp16.9A	Oshsp16.9A, OsHsp16.9A, HSP16.9A, OsHSP16.9A-CI	150	16.9	6.61	2642123	7.17806e+06	17491323	1.30114e+07	9.90445e+06	806728	3388698	1.74913e+07
LOC_Os01g04730.1	Similar to 60S ribosomal protein L26B.	0	RPL24b, OsRPL26, OsRPL24b	157	17.5	11.12	954243877	462472260	19576154	1.49503e+07	1314436389	153120808	928445526	1.95762e+07
LOC_Os01g05010.1	Similar to Glycine-rich protein (Fragment).	0	0	264	29.4	4.61	2.94736e+06	-	6611960	5.74066e+06	9.76741e+06	-	-	-
LOC_Os01g05060.1	Mitochondrial glycoprotein family protein.	0	0	275	29.8	4.56	15072055	64077375	45315648	2.58413e+07	8963010	1.94498e+06	7.23533e+06	4.53156e+07
LOC_Os01g05140.1	Conserved hypothetical protein.	0	0	91	9.6	11.22	-	-	-	-	2.68627e+06	1.07763e+06	-	-
LOC_Os01g05470.1	Region of unknown function XH domain containing protein.	0	0	700	79	5.16	4.64009e+06	3.87582e+06	3856065	5.23389e+06	2.88304e+06	-	-	-
LOC_Os01g05490.1	Triosephosphate isomerase, Glycolytic enzyme, Key component in XA3/XA26-mediated resistance to Xoo	OsTPI1, OsTPI1.1	tpi*, tips, TI, OsTPI1, TPI1, OsTPI1.1, OsTPI1.2	253	27	5.49	3.5761e+07	1.4546e+07	31303958	2.47534e+07	4.97232e+07	4.01218e+06	2.67169e+07	3.1304e+07
LOC_Os01g05500.1	Hypothetical conserved gene.	0	0	2056	229	6.07	2.14155e+06	-	5268841	1.8169e+06	3.91633e+06	-	4.43227e+06	5.26884e+06
LOC_Os01g06010.1	Similar to Histone H2B.1.	0	0	155	16.7	10.02	95651279	1.65347e+06	-	-	23465415	-	-	-
LOC_Os01g06020.1	Similar to tRNA synthetase class II (D, K and N) family protein.	0	0	382	42.8	5.17	-	1.48334e+06	-	-	-	-	-	-
LOC_Os01g06270.1	Conserved hypothetical protein.	0	0	540	62	5.1	-	-	45634202	2.05345e+06	2.98974e+06	2.45109e+06	4.74181e+06	4.56342e+07
LOC_Os01g06470.1	Importin alpha-2 subunit.	0	0	504	54.5	5.21	1274581	-	-	-	-	-	-	-
LOC_Os01g06660.1	Similar to Pyruvate decarboxylase isozyme 2 (EC 4.1.1.1) (PDC) (Fragment).	0	0	597	64.1	6.48	1.05465e+07	7.23083e+07	183000000	1.05661e+08	1.02681e+07	7.95492e+06	9.74544e+07	1.83324e+08
LOC_Os01g07100.1	Uncharacterised protein family UPF0363 domain containing protein.	0	Get4	328	37.4	6.58	-	-	-	-	1.26138e+06	-	-	-
LOC_Os01g07360.1	KIP1-like domain containing protein.	0	0	432	49.8	5.07	-	-	-	-	1.15152e+06	-	-	-
LOC_Os01g07370.2	Similar to CENP-E like kinetochore protein.	0	OsKIP1	593	67.6	5.25	-	-	7774093	6.78464e+06	-	-	1.004e+07	7.77409e+06
LOC_Os01g07382.1	Conserved hypothetical protein.	0	0	380	41.9	9.66	-	-	-	-	6.63757e+06	1.01852e+06	-	-
LOC_Os01g07520.1	Protein of unknown function DUF1421 family protein.	0	0	580	61.3	6.43	-	-	2087415	650553	-	-	-	-
LOC_Os01g07810.1	Alba, DNA/RNA-binding protein family protein.	0	OsAlba1, Alba1	152	16.3	5.1	3.73858e+07	149133501	492000000	2.07661e+08	5.9722e+07	24359991	16696498	4.91752e+08
LOC_Os01g07880.1	bZIP transcription factor, Homolog of Arabidopsis HY5 transcription factor, Regulation of heading date	OsHY5L3, OsbZIP01, OsRE1	OsbZIP01, OsbZIP1, OsRE1, RE1	203	21.1	9.85	-	-	-	-	-	-	-	-
LOC_Os01g08190.1	Similar to STYLOSA protein.	0	OsWD40-4	877	96.2	6.99	-	-	-	-	4750587	-	-	-
LOC_Os01g08200.1	Similar to Ubiquitin-specific protease 14.	0	OsUBP6, OsUBP14, UBP14	794	88.6	5.25	-	-	10369810	3165409	-	-	-	-
LOC_Os01g08350.1	Description	RAP-DB Gene Symbol Synonym(s)	Oryzabase Gene Symbol Synonym(s)	116	12.4	5.96	50090948	26652332	8972431	6918370	51216556	31675696	69445720	8972431
LOC_Os01g08410.1	Non-protein coding transcript.	0	BIP128	331	35.3	4.98	-	6479783	-	-	1.20244e+08	1.39445e+07	-	-
LOC_Os01g08450.1	Similar to GTP-binding protein YPTM2.	0	OsRab1C1	252	27.9	8.78	-	-	6700687	3240732	-	-	-	-
LOC_Os01g08470.1	Pistil-specific extensin-like protein family protein.	0	0	520	55.4	7.14	20053697	4.11375e+06	70256484	3.25436e+07	5.36016e+07	17571927	152411342	70256484
LOC_Os01g08560.2	Similar to heat shock 70 kDa protein 4.	0	0	845	93	5.27	2203293880	2282233868	4010000000	2646353379	2281670096	1172861907	2712462739	4009045263
LOC_Os01g08660.1	Similar to Small basic membrane integral protein ZmSIP1-2.	0	OsSIP1;1, SIP1-1	246	26	9.32	1.33478e+07	5.11992e+06	2272392	2.06156e+06	14380919	-	2.85198e+06	2.27239e+06
LOC_Os01g08950.1	Conserved hypothetical protein.	0	0	210	22	10.76	-	10331407	-	-	-	-	-	-
LOC_Os01g08960.1	Thioredoxin fold domain containing protein.	0	0	251	28.4	4.7	7974580	-	886412	440772	9.74739e+06	-	-	-
LOC_Os01g08970.1	Similar to SSRP1 protein.	0	BIP104	641	71.3	5.76	-	-	-	-	1.58841e+06	-	-	-
LOC_Os01g09000.1	Glutaminyl-tRNA synthetase, class Ic domain containing protein.	0	0	796	89.8	6.55	4.4692e+07	5.23653e+07	76309238	3.60699e+07	5.1121e+07	9.02538e+06	52707330	7.63092e+07
LOC_Os01g09246.1	Similar to glycine-rich protein.	0	0	1431	152.3	6.51	-	-	1519176	6.63559e+06	-	-	-	-
LOC_Os01g09510.4	Similar to Acidic ribosomal protein P2a-4 (Fragment).	0	0	125	12.9	4.41	516892096	177740248	87491923	5.75868e+07	6.75159e+08	176251218	329528560	8.74919e+07
LOC_Os01g09560.1	Similar to Mitochondrial processing peptidase.	0	0	505	53.9	7.14	4.95474e+06	4.15033e+06	-	-	3.80374e+07	4.23651e+06	-	-
LOC_Os01g09570.1	Similar to Pyrophosphate-fructose-6-phosphate 1-phosphotransferase-like protein (Pyrophosphate-dependent phosphofructo-1 kinase-like protein).	0	OsPFK01, PFK01, OsPFK1	531	57.8	7.87	-	-	-	-	1.05567e+06	-	-	-
LOC_Os01g09660.1	Similar to H0525G02.3 protein.	0	0	257	27.2	9.57	-	-	-	-	-	4.08593e+06	-	-
LOC_Os01g09890.1	Translation initiation factor SUI1 domain containing protein.	0	0	199	21.3	6.71	1.89896e+06	1.03587e+06	1115765	574537	1.80943e+06	-	3985037	1.11577e+06
LOC_Os01g10010.1	Prenylated rab acceptor PRA1 family protein.	0	0	201	21.2	8.22	5.00861e+06	-	-	-	6.53681e+06	-	-	-
LOC_Os01g10280.1	Similar to Phosphoribosylaminoimidazole carboxylase catalytic subunit (EC 4.1.1.21) (AIR carboxylase) (AIRC).	0	OsAIRC	631	68.4	7.11	6.33365e+07	5.41704e+07	90714738	5.98649e+07	6.21063e+07	2.43341e+07	6.27395e+07	9.07147e+07
LOC_Os01g10480.1	Similar to early nodulin 20.	0	OsENODL2	254	25.5	8.53	-	-	1059114	492546	-	-	-	-
LOC_Os01g10820.1	Similar to 60S ribosomal protein L11-2 (L16). Splice isoform 2.	0	0	182	20.8	9.92	1110420269	6.01014e+08	478000000	2.72713e+08	1306720146	412827266	9.68269e+08	4.77564e+08
LOC_Os01g10930.1	Similar to Peptide-N4-(N-acetyl-beta-glucosaminyl)asparagine amidase A (EC 3.5.1.52) (PNGase A) (Glycopeptide N-glycosidase) (N-glycanase) [Contains: Peptide-N4-(N-acetyl-beta-glucosaminyl)asparagine amidase A light chain (PNGase A small chain) (PNGase A subunit B); Peptide-N4- (N-acetyl-beta-glucosaminyl)asparagine amidase A heavy chain (PNGase A large chain) (PNGase A subunit A)].	0	0	623	67.6	7.27	-	-	15160927	8.21549e+06	-	-	-	-
LOC_Os01g11230.1	Similar to SOUL-like protein.	0	0	218	23.6	4.88	-	-	176680	1.11859e+06	-	-	-	-
LOC_Os01g11970.1	Conserved hypothetical protein.	0	0	247	25.4	8.24	-	2.2256e+06	32584545	2.14192e+07	3.77085e+06	2.06681e+06	5.30344e+06	3.25845e+07
LOC_Os01g12140.1	Description	RAP-DB Gene Symbol Synonym(s)	Oryzabase Gene Symbol Synonym(s)	121	13	8.25	-	-	-	-	105261952	-	-	-
LOC_Os01g12560.1	Pyruvate/Phosphoenolpyruvate kinase, catalytic core domain containing protein.	0	0	364	37.9	7.8	1.20724e+07	9.63971e+06	30428488	3.02774e+07	7.34804e+06	3.6678e+06	14246899	3.04285e+07
LOC_Os01g12650.1	Reticulon family protein.	0	0	279	30.5	7.49	13553482	7.91483e+06	15231496	1.24412e+07	3.80274e+07	9473661	1.82607e+07	1.52315e+07
LOC_Os01g12730.1	Similar to RAB7D.	0	OsRab7B1, Rab7B1, OsRab7	207	23.1	5.52	1.29775e+06	702068	-	-	2.87505e+06	2387866	-	-
LOC_Os01g12820.1	Harpin-induced 1 domain containing protein.	0	0	330	35.4	8.6	2.41231e+06	-	-	-	-	-	-	-
LOC_Os01g12870.1	Protein-tyrosine phosphatase, active site domain containing protein.	0	0	521	60.4	6.83	2.6314e+06	-	-	-	2.09383e+07	-	-	-
LOC_Os01g13080.1	Similar to 60S acidic ribosomal protein P2-B (CaRP2B).	0	0	119	11.9	4.41	6.05849e+08	330457064	354000000	227323748	6.6269e+08	245656208	6.57907e+08	3.53681e+08
LOC_Os01g13100.1	K Homology, type 1, subgroup domain containing protein.	0	0	487	54.3	8.18	2.31612e+06	-	-	-	-	-	-	-
LOC_Os01g13190.1	Similar to Histidinol dehydrogenase.	0	0	473	50.5	6.47	-	-	3696399	892203	-	-	-	-
LOC_Os01g13360.1	Hypothetical conserved gene.	0	OsEnS-3	517	58	5.17	12846703	-	-	-	6287430	-	-	-
LOC_Os01g13430.1	Similar to Importin-alpha re-exporter (Cellular apoptosis susceptibility protein homolog).	0	0	983	108.3	5.25	-	-	19268338	4.91129e+06	5.36011e+06	3.84636e+06	1.13139e+07	1.92683e+07
LOC_Os01g13460.1	Similar to BHLH transcription factor (Fragment).	0	OsbHLH008, bHLH008, OsMYL2, MYL2, DLN6, OsDLN6, OsMYC1, MYC1	617	66.9	6.65	-	-	-	-	1.97468e+07	-	-	-
LOC_Os01g13700.1	Nucleic acid-binding, OB-fold domain containing protein.	0	0	141	15.2	9.11	2316511	1.27028e+06	-	-	2.47337e+07	2.0366e+06	-	-
LOC_Os01g14830.1	Similar to 50S ribosomal protein L3-2, chloroplast precursor.	0	0	319	34.1	9.58	1.19618e+06	-	-	-	-	-	-	-
LOC_Os01g14950.1	Importin alpha-1a subunit.	0	rImpa1a, Impa1a, Osimpa1, Osimpalpha1, OsImpalpha1a, Impalpha1a	526	57.5	5.22	2.8311e+07	6.71833e+06	4502419	542118	4.57273e+07	-	4.23077e+07	4.50242e+06
LOC_Os01g15010.1	Similar to NTGB2 (Fragment).	0	OsARL1d, ARL1d, OsSar1c, Sar1c	193	21.9	6.8	1.01118e+06	12004400	-	-	15013897	6.53048e+06	-	-
LOC_Os01g15020.1	Similar to Lissencephaly type-1-like homology motif; CTLH, C-terminal to LisH motif; Nitrous oxide reductase, N-terminal; WD40-like; Quinonprotein alcohol dehydrogenase-like.	0	OsWD40-12, TPR1, OsTPR1	1129	125	7.18	6.12854e+06	-	-	-	-	-	-	-
LOC_Os01g15310.1	Similar to SmX6 protein.	0	0	147	15.7	9.99	-	-	6433848	1.54399e+07	5407817	3.14215e+06	-	-
LOC_Os01g15460.1	Similar to zinc finger CCCH type domain-containing protein ZFN-like 1.	0	OsC3H6	476	49.8	7.56	2.47443e+06	1.57963e+06	-	-	1.03837e+07	1.27274e+06	-	-
LOC_Os01g15600.1	Similar to PUR ALPHA-1.	0	0	308	33.3	6.06	4.63329e+06	-	1122004	2.55414e+06	4542467	-	1.84775e+06	1.122e+06
LOC_Os01g15850.1	Similar to predicted protein.	0	OsMed3_1, Med3_1	419	45.3	7.33	-	-	-	-	-	-	-	-
LOC_Os01g16010.1	Non-protein coding transcript.	0	0	256	28.8	6.16	-	-	-	-	3.3448e+06	-	-	-
LOC_Os01g16040.1	Mitochondrial carrier protein, Early leaf development	OsPAPST1	OsPAPST1	381	40.7	9.57	10438249	6.35698e+06	11070037	3.65714e+06	30056415	3.46793e+06	1.26644e+07	1.107e+07
LOC_Os01g16080.1	Conserved hypothetical protein.	0	0	241	25.7	4.81	-	-	3037856	5.03e+06	-	-	1.16484e+06	3.03786e+06
LOC_Os01g16100.1	Similar to translin family protein.	0	0	324	35.6	8.21	1.75258e+06	-	4746270	6.19302e+06	-	-	-	-
LOC_Os01g16152.1	Thioredoxin fold domain containing protein.	0	OsPrxII F, PrxII F, OsPrxIIF, PrxIIF	198	20.9	7.99	-	-	2777530	3.67409e+06	-	-	-	-
LOC_Os01g16190.1	Similar to 26S proteasome non-ATPase regulatory subunit 14 (26S proteasome regulatory subunit rpn11).	0	OsRpn11, Rpn11	307	34.3	6.61	2.25263e+08	1.09123e+08	93411590	6.21698e+07	3.27047e+08	5.89578e+07	1.28687e+08	9.34116e+07
LOC_Os01g16240.1	Calmodulin, Ca<sup>2+</sup> sensor, Ca<sup>2+</sup> signalling	OsCam1-3, OsCaM1	OsCam1-3, OsCaM1-3, CAM1	149	16.8	4.27	8.20379e+07	3.46531e+07	-	-	1.40312e+08	2.64911e+07	-	-
LOC_Os01g16310.1	Glycoside hydrolase, family 31 protein.	0	0	932	103.3	9.19	-	-	14030873	15656396	-	-	-	-
LOC_Os01g16430.1	Similar to cDNA clone:001-200-C04, full insert sequence.	0	0	250	27.3	6.54	-	-	617074	1.58587e+06	-	-	1.79107e+06	617074
LOC_Os01g16520.1	Similar to Glutamyl-tRNA synthetase.	0	OsERS2	715	81	7.75	1.34421e+08	7.12835e+07	160000000	1.24814e+08	1.3912e+08	63688045	1.91012e+08	1.60235e+08
LOC_Os01g16540.1	Similar to RUB-activating enzyme (Ubiquitin activating enzyme E1-like protein).	0	0	451	49.6	5.44	-	1.23551e+06	1343492	1.15632e+06	-	-	3.71481e+06	1.34349e+06
LOC_Os01g16640.1	Similar to 26 proteasome complex subunit DSS1 (Deleted in split hand/split foot protein 1) (Split hand/foot deleted protein 1).	0	DSS1/SEM1, DSS1, SEM1	76	8.9	3.81	1.17188e+07	-	40940041	1.78307e+07	1.30501e+07	3.95116e+06	7695150	40940041
LOC_Os01g16870.1	Similar to Protein argonaute 4A.	0	OsAGO4a, AGO4-2	904	100.6	8.97	1.76337e+06	-	-	-	1867848	-	-	-
LOC_Os01g16890.1	Similar to 60S ribosomal protein L30.	0	0	111	12.4	9.58	1.14608e+08	1.58633e+08	306000000	2.25975e+07	393339536	1.24395e+08	285264977	3.06338e+08
LOC_Os01g16900.1	Similar to 3-isopropylmalate dehydrogenase, chloroplast precursor (EC 1.1.1.85) (Beta-IPM dehydrogenase) (IMDH) (3-IPM-DH).	0	OsIDHa, ICDHc	362	39.4	7.43	37566487	1.03944e+07	13692759	3.48367e+06	3.39766e+07	1.02973e+07	1.75758e+07	1.36928e+07
LOC_Os01g16910.1	Similar to Mitochondrial import receptor subunit TOM40.	0	OSVDAC7, osvdac7, OsVDAC7, VDAC7	345	37.9	6.79	5.63823e+06	1.16712e+06	-	-	8.85798e+06	1.68492e+06	-	-
LOC_Os01g16970.1	Similar to predicted protein.	0	OsGAS2	614	69.3	4.88	3.16274e+07	5.54726e+07	73588857	6.79134e+07	6.64781e+06	2.42257e+07	8.78186e+07	7.35889e+07
LOC_Os01g17180.1	Similar to COP9 signalosome complex subunit 2.	0	0	507	59.4	8.51	93990024	4.79663e+07	33605902	5.41074e+07	1.76025e+08	4.89967e+07	128346742	3.36059e+07
LOC_Os01g17190.1	Similar to Calmodulin 1 (Fragment).	0	OsCaM3, OsCam3, CaM3	149	16.8	4.27	-	-	568124	1.06113e+07	-	-	1.23154e+06	568124
LOC_Os01g17240.1	Non-protein coding transcript.	0	OsPT21	529	57.1	7.72	-	14545406	-	-	-	-	-	-
LOC_Os01g17320.1	DNA-binding protein.	0	0	611	69.1	6.93	2.95437e+07	-	-	-	2.36039e+07	1.51411e+06	-	-
LOC_Os01g17430.1	Coatomer, beta subunit domain containing protein.	0	0	950	105.2	5.76	2.112e+07	-	-	-	6.07072e+06	-	-	-
LOC_Os01g18050.1	Similar to Tubulin beta-5 chain (Beta-5 tubulin).	0	OsTUB1, TUBB1, OSTB-34	447	50.3	4.83	465584993	1.49713e+08	8267771	4949275	14982957	-	1.46669e+08	8.26777e+06
LOC_Os01g18070.1	Similar to Ferripyochelin-binding protein-like.	0	0	263	28.5	6.86	1.0425e+07	8.31234e+06	1254589	757450	2.12781e+07	5.98544e+06	1.06855e+07	1.25459e+06
LOC_Os01g18320.1	Similar to Plastidal protoporphyrinogen oxidase.	0	PPX, PPO1	536	56.7	9.04	5279154	-	572195	328742	1.16776e+07	1.43326e+06	-	-
LOC_Os01g18860.2	S-adenosyl-l-methionine synthetase, Histone H3K4me3 and DNA methylation, Regulation of gene expression related to flowering	OsSAMS3	OsSAMS3, OsSAMS1, SAMS3, SAMS1, SAM2, SAM1	396	43.3	5.41	-	7596172	8206233	2.98813e+06	-	-	-	-
LOC_Os01g18930.1	Similar to peroxidase 1.	0	prx8	341	37	6.71	13578106	-	-	-	-	-	-	-
LOC_Os01g19400.1	Sterile alpha motif homology domain containing protein.	0	0	104	11.4	10.33	-	-	-	-	2.07771e+06	-	-	-
LOC_Os01g19450.1	Similar to ACLB-1 (ATP-citrate lyase B-1).	0	0	608	66	7.68	340029100	2.55255e+08	239000000	1.59912e+08	570166338	1.65344e+08	3.87364e+08	2.3942e+08
LOC_Os01g19470.1	Similar to carbohydrate binding.	0	0	1193	130.5	5.86	583476	-	-	-	9015638	-	-	-
LOC_Os01g19770.1	Similar to Stress-inducible membrane pore protein.	0	0	263	27.9	10.68	-	-	11850909	8597023	-	-	8203517	1.18509e+07
LOC_Os01g19840.1	Similar to Ribosomal protein L29.	0	0	60	7	10.54	28245645	234270606	-	-	422037124	19796277	-	-
LOC_Os01g21160.1	Catalytic domain of components of various dehydrogenase complexes containing protein.	0	0	523	56.6	7.09	2.98839e+07	2.28151e+07	60135442	2.02709e+07	2.81787e+07	1.34409e+07	42140828	6.01354e+07
LOC_Os01g21180.1	Uncharacterized domain 2 containing protein.	0	0	181	20.3	7.97	1.8168e+06	-	1028698	1.02348e+06	-	-	4.93311e+06	1.0287e+06
LOC_Os01g22010.2	S-adenosyl-l-methionine synthetase, Essential for histone H3K4me3 and DNA methylation, Regulation of gene expression related to flowering	OsSAMS2	OsSAM2, OsSAMS2, OS-SAMS2	394	42.9	6.05	2.56264e+07	-	-	-	40977056	1.00228e+07	-	-
LOC_Os01g22490.1	Ubiquitin.	0	RPS27a, OsUBQ5, OsRPS27a	155	17.7	9.77	8.57623e+08	19172118	1976425	1.15126e+06	1.95702e+08	15133199	9.10673e+07	1.97643e+06
LOC_Os01g22520.1	FAD-dependent pyridine nucleotide-disulphide oxidoreductase domain containing protein.	0	0	503	52.6	7.53	-	5.33801e+06	-	-	29102183	2562291	-	-
LOC_Os01g22870.1	Protein of unknown function DUF846, eukaryotic family protein.	0	0	183	20.6	8.16	1.116e+07	-	3507242	4.60221e+06	12971092	3.70841e+06	11886699	3.50724e+06
LOC_Os01g22990.1	Similar to immediate-early protein RSP40.	0	0	222	23.9	3.71	-	-	7189277	5.17674e+06	-	-	-	-
LOC_Os01g23590.1	Similar to binding.	0	0	894	101	5.21	2.47462e+06	-	-	-	3.13404e+06	-	-	-
LOC_Os01g23610.1	Similar to Dihydrolipoamide dehydrogenase.	0	0	561	58.8	6.99	4.94751e+08	2.70011e+08	515000000	3.56844e+08	5.666e+08	1.27694e+08	397319243	514553411
LOC_Os01g23620.1	Similar to GTP-binding protein SAR1A.	0	OsARL1e, ARL1e, OsSar1b, Sar1b, OsSar1a, Sar1a	193	22	7.53	1.61774e+06	-	-	-	-	-	-	-
LOC_Os01g23740.1	Thioredoxin domain 2 containing protein.	0	PDIL2;2, PDIL2-2, PDIL 2-2, OsPDIL2-2	371	40.7	6.87	-	-	-	-	2128356	-	-	-
LOC_Os01g24680.1	Similar to glyoxysomal fatty acid beta-oxidation multifunctional protein MFP-a.	0	0	727	79.3	8.69	5.4931e+06	-	4585795	857065	1.75064e+07	-	4.60832e+06	4.5858e+06
LOC_Os01g24690.1	Similar to 60S ribosomal protein L23a (L25).	0	OsRPL23A	152	17	10.3	1398712050	6.23567e+08	157000000	1.55068e+08	1520052123	189744711	1376510692	1.56569e+08
LOC_Os01g24690.2	Similar to 60S ribosomal protein L23a (L25).	0	OsRPL23A	151	17.2	10.24	-	2895422	-	-	10443168	-	-	-
LOC_Os01g25450.1	Domain of unknown function DUF3406, chloroplast translocase domain containing protein.	0	OsEnS-6	5436	611	4.42	4468697002	2546323912	2080000000	1524379887	6462022524	1057923967	1189521296	2081837302
LOC_Os01g25610.1	Similar to 40S ribosomal protein S4.	0	RPS4	265	29.8	10.13	4166531669	1351634986	777000000	4.22104e+08	4591868563	-	3621052025	7.767e+08
LOC_Os01g26160.1	Ortholog of Arabidopsis HASTY (HST) and human exportin-5 (XPO5), Xpo1 domain protein, Regulation of miRNA accumulation and crown root development	CRD1	OsWAK5	1198	132.8	6.64	-	-	-	-	-	-	836642	479611
LOC_Os01g27150.1	Similar to Cullin-1.	0	OsCUL1, CUL1	744	86.9	7.27	2.84805e+07	1.24078e+08	12559402	9.89021e+06	8538471	4.08478e+06	5.71797e+06	1.25594e+07
LOC_Os01g27160.1	Hypothetical protein.	0	0	746	86.6	6.48	-	-	-	-	6.76902e+06	-	-	-
LOC_Os01g27340.1	Similar to Glutathione transferase.	0	OsGSTF8	220	24.9	7.03	-	3.12422e+06	-	-	-	-	-	-
LOC_Os01g27520.1	Similar to Asparaginyl-tRNA synthetase, cytoplasmic 1 (EC 6.1.1.22) (Asparagine-- tRNA ligase 1) (AsnRS 1).	0	0	559	62.5	5.94	-	-	1907315	988777	-	-	1.01408e+06	1.90732e+06
LOC_Os01g27630.1	Similar to Glutathione S-transferase I (EC 2.5.1.18) (GST-I) (GST-29) (GST class- phi).	0	OsGSTF12, OsEnS-7	214	24.2	5.6	1.09628e+06	-	-	-	6430604	-	-	-
LOC_Os01g27730.1	GTP1/OBG domain containing protein.	0	Os_F0781	740	82.7	8.63	4.49059e+06	-	-	-	2.90927e+07	-	-	-
LOC_Os01g28500.1	Similar to Pathogenesis-related protein PRB1-2 precursor.	0	OsPR1#012, PR1#012, OsPR1-12	167	18.3	8.29	-	-	1072687	682051	-	-	-	-
LOC_Os01g29150.1	Similar to Cytochrome P450 monooxygenase.	0	0	589	66	9.67	-	-	-	-	-	-	-	-
LOC_Os01g32364.1	Similar to Beta-mannosidase 2.	0	Os1bglu1, Os1Bglu1	516	58	8.27	1504717	-	2354777	4.14217e+06	3.80126e+06	-	1887624	2.35478e+06
LOC_Os01g32430.1	Description	RAP-DB Gene Symbol Synonym(s)	Oryzabase Gene Symbol Synonym(s)	153	16.5	11.49	-	-	-	-	2.1115e+06	-	-	-
LOC_Os01g32780.1	UspA domain containing protein.	0	0	167	17.9	7.46	2270808	1.98486e+06	3134864	1668146	2.44361e+06	-	7.55452e+06	3.13486e+06
LOC_Os01g32800.1	Proteasome component region PCI domain containing protein.	0	OsRpn9a, Rpn9a	396	44.8	5.68	34669096	1.96183e+07	19958578	9.89154e+06	71551214	10947297	4.65467e+07	1.99586e+07
LOC_Os01g32870.2	Similar to Chaperone protein dnaJ 15 (Protein ALTERED RESPONSE TO GRAVITY) (AtARG1) (AtJ15) (AtDjB15).	0	OsDjC7	403	44.9	6.24	6.09555e+06	-	-	-	8.99696e+06	-	-	-
LOC_Os01g33020.1	Sybindin-like protein family protein.	0	0	180	19.9	9.19	-	-	-	-	4.00342e+06	-	-	-
LOC_Os01g33030.1	Similar to Brix domain containing protein 1 homolog.	0	0	310	35.2	9.72	875551	-	-	-	1.466e+06	-	-	-
LOC_Os01g33050.2	Non-protein coding transcript.	0	0	164	19.9	10.1	-	-	-	-	5836596	-	-	-
LOC_Os01g33060.1	Armadillo-type fold domain containing protein.	0	0	1183	130.8	5.39	-	-	-	-	1.07996e+06	-	-	-
LOC_Os01g33350.1	Hypothetical conserved gene.	0	0	171	19.4	7.5	3.13183e+06	-	-	-	4628575	-	-	-
LOC_Os01g34614.1	RNA polymerase Rbp10 domain containing protein.	0	0	52	6	8.18	2.86141e+06	-	-	-	-	-	-	-
LOC_Os01g34700.1	Similar to protein usf.	0	0	281	30.4	6.8	-	-	-	-	881916	-	-	-
LOC_Os01g35050.1	Similar to Hv711N16.16 (Fragment).	0	OsOSCA1.1, OsIOSCA1.1, OsDDP1, DDP1, OsDDP1.1, OsDDP1.2, OsDDP1.3, OsDDP1.4	768	87.8	8.6	2.45469e+06	-	-	-	-	-	-	-
LOC_Os01g35640.1	Description	RAP-DB Gene Symbol Synonym(s)	Oryzabase Gene Symbol Synonym(s)	802	91.9	7.05	-	-	-	-	522448	-	-	-
LOC_Os01g36090.1	Similar to DNA-damage-repair/toleration protein DRT102.	0	0	315	33.3	5.52	-	-	-	-	-	-	-	-
LOC_Os01g36390.1	Similar to DNA replication licensing factor mcm4.	0	OsMCM4	862	94.8	6.76	-	-	-	-	1.63848e+06	-	-	-
LOC_Os01g36670.1	Zn-finger BED domain containing protein, DNA-binding protein, Disease resistance, Drought tolerance	ZBED	OsZBED, OsPHD2, PHD2	817	93.4	8.56	10341847	-	-	-	24301508	-	-	-
LOC_Os01g36860.1	Similar to cDNA clone:J013059F16, full insert sequence.	0	0	792	87.9	9.99	-	-	-	-	2.56911e+06	-	-	-
LOC_Os01g36890.2	Similar to predicted protein.	0	AIP1, Os AIP1, OsAIP1, OsRH56, OsBAT1, UAP56, OsUAP56, OsBAT1/UAP56	344	39	7.11	1.40916e+07	4.17201e+06	-	-	1.58875e+07	4.14718e+06	1.2069e+07	1.00631e+06
LOC_Os01g36930.1	Similar to Ubiquitin-specific protease 6.	0	OsUBP3, OsUBP6, UBP6	474	53.1	6.16	-	-	266807	206248	3.23948e+06	-	-	-
LOC_Os01g37800.1	Ras-related protein RIC1.	0	OsRab1B2, OsRas1	202	22.5	5.27	1.53644e+08	51647436	51627344	6.26669e+07	305776788	9.46263e+07	7.83797e+07	5.16273e+07
LOC_Os01g37832.1	Similar to Thioredoxin family Trp26.	0	0	204	22.6	5.06	-	-	5998453	5.50478e+06	-	-	-	-
LOC_Os01g37837.1	Similar to seryl-tRNA synthetase1.	0	0	445	50.6	6.48	-	-	563664	3.86264e+06	-	-	-	-
LOC_Os01g37960.1	Similar to cDNA clone:001-205-F05, full insert sequence.	0	OsAH8	442	47.1	6.04	1302882	1.7251e+07	918518	2593617	-	-	-	-
LOC_Os01g38510.1	Non-protein coding transcript.	0	0	80	8.2	11.31	26143074	-	-	-	4.04588e+06	-	-	-
LOC_Os01g38620.1	Similar to 3'-5' exonuclease domain-containing protein-like.	0	0	307	34.7	5.39	1.72873e+06	1.30779e+06	726196	805305	2.08244e+06	865852	-	-
LOC_Os01g38970.1	Carbamoyl-phosphate synthetase, large subunit, ATP-binding domain containing protein.	0	0	1172	127.7	6.01	4.00419e+06	1.49971e+07	27628486	1.19402e+07	3.67488e+06	1.05013e+06	1.01975e+07	2.76285e+07
LOC_Os01g39134.1	Conserved hypothetical protein.	0	0	396	45.4	5.17	-	-	-	-	-	1.30478e+06	-	-
LOC_Os01g39290.1	Harpin-induced 1 domain containing protein.	0	0	291	29.9	10.37	1.00036e+06	-	-	-	1.41064e+06	716936	-	-
LOC_Os01g39310.1	Similar to Root hair defective 3 GTP-binding protein.	0	0	806	90.4	6.15	53750208	1.73362e+07	40914782	1.42551e+07	1.24071e+08	3.60551e+07	95421496	4.09148e+07
LOC_Os01g40280.1	Similar to Integral membrane protein.	0	0	371	43.1	9	2899269	14442475	2148731	4548878	5.08856e+06	1.83873e+06	2.35e+06	2.14873e+06
LOC_Os01g40340.1	SIT4 phosphatase-associated protein family protein.	0	0	670	73.3	4.53	1.31285e+07	1.91806e+07	35073421	1.1232e+07	-	-	2.43487e+07	3.50734e+07
LOC_Os01g40340.2	SIT4 phosphatase-associated protein family protein.	0	0	669	73.2	4.53	-	-	-	-	3.22997e+07	-	-	-
LOC_Os01g40470.1	Similar to Vacuolar ATP synthase subunit d (EC 3.6.3.14) (V-ATPase d subunit) (Vacuolar proton pump d subunit) (V-ATPase 41 KDa accessory protein) (DVA41).	0	0	351	40.8	4.92	-	-	-	-	1.35778e+06	-	-	-
LOC_Os01g40570.1	Voltage-dependent anion channel.	0	OSVDAC3, osvdac3, OsVDAC3, VDAC3	275	29.9	7.77	16715783	8.13786e+06	487720	1.54296e+06	22106211	8.92622e+06	8.28303e+06	487720
LOC_Os01g40650.1	Conserved hypothetical protein.	0	0	77	8.6	7.42	4375328	-	-	-	-	2.72689e+06	-	-
LOC_Os01g41120.1	Pistil-specific extensin-like protein family protein.	0	0	570	61.5	5.71	-	-	297027	285634	-	-	-	-
LOC_Os01g41550.1	Similar to predicted protein.	0	0	500	51.1	8.47	-	-	-	-	2.94677e+06	-	-	-
LOC_Os01g41610.1	Similar to Copia-like retroelement pol polyprotein.	0	0	122	14	9.19	-	-	26855908	8393840	-	1.4964e+07	-	-
LOC_Os01g41630.1	Ser/Thr specific protein phosphatase 2A B regulatory subunit beta isoform.	0	0	507	56.2	6.54	-	-	-	-	2480587	-	-	-
LOC_Os01g42294.1	Serine/threonine protein kinase-related domain containing protein.	0	OsRPK1, OsJNipponRPK1, OsI219RPK1, OsI9311RPK1	684	70.6	7.52	6.76733e+06	4.23126e+06	-	-	9.66035e+06	-	1.78158e+06	1.11409e+06
LOC_Os01g42470.2	Acyl-CoA N-acyltransferase domain containing protein.	0	0	179	19.8	8.63	2.23035e+06	-	-	-	-	-	-	-
LOC_Os01g42480.1	Similar to Yip1 domain family member 1.	0	0	292	31.7	6.33	2327011	-	3737045	1092304	7740380	-	2.98415e+06	3.73704e+06
LOC_Os01g42520.1	Hypothetical conserved gene.	0	0	373	39.8	7.77	1.63756e+06	2.61082e+06	119000000	8.8893e+07	-	-	2.40163e+06	1.18511e+08
LOC_Os01g42650.1	Cytochrome c oxidase, subunit Vb family protein.	0	coxVb, COX5b	169	18	5.15	1.05037e+07	-	10640294	2.54243e+06	13837102	3.61043e+06	7.54069e+06	10640294
LOC_Os01g42770.1	Conserved hypothetical protein CHP02058 domain containing protein.	0	0	208	22.1	7.88	-	-	4105264	2.09238e+06	-	-	-	-
LOC_Os01g42990.1	Pentatricopeptide repeat domain containing protein.	0	0	649	68.2	9.09	-	-	-	-	3.76882e+06	-	-	-
LOC_Os01g43030.1	Similar to predicted protein.	0	0	909	103.7	6.47	1.51993e+08	1.7301e+07	17148341	6.43352e+06	3.3796e+08	3.2227e+07	1.56565e+08	1.71483e+07
LOC_Os01g43410.1	Calcium-dependent protein kinase, Positive regulation of salt and drought tolerance, Negative regulation of seedling growth and seed development, Regulation of pathogenesis-related genes involved in disease resistance	OsCDPK1	OsCDPK1, OsCPK1, CPK1	518	58.7	6.51	-	-	-	-	3.7558e+06	-	-	-
LOC_Os01g43520.1	Similar to Neutral ceramidase.	0	OsCDase	785	86.5	7.01	-	-	2743547	437927	-	-	1.14335e+06	2743547
LOC_Os01g43540.1	A subunit of the SCF ubiquitin ligase complex, Molecular chaperone, Regulation of responses to salt stress and bacterial blight	OsSGT1	OsSgt1, OsSGT1, Os SGT1	367	40.9	5.06	-	2.54155e+06	11493575	1.43546e+07	4.62802e+06	-	6821098	1.14936e+07
LOC_Os01g43630.1	Clathrin adaptor, beta-adaptin, appendage, C-terminal subdomain domain containing protein.	0	0	895	98.4	5.39	28260801	1.12525e+07	6578744	7.25907e+06	4.98057e+07	7.54443e+06	4.06952e+07	6.57874e+06
LOC_Os01g43760.1	Similar to Cytochrome P450.	0	0	471	53.2	9.32	4.6311e+06	-	-	-	-	-	-	-
LOC_Os01g44130.1	Similar to aspartic proteinase oryzasin-1.	0	0	562	61.3	6.14	-	-	-	-	-	6.26788e+06	-	-
LOC_Os01g44220.1	ADP-glucose pyrophosphorylase large subunit, Controll of starch biosynthesis in endosperm development	AGPL2, OsAGPL2, osagpl2, APL2, OsAPL2, AGPiso, sh2, Sh2	OsAGPL2, osagpl2, APL2, OsAPL2, AGPiso, sh2, Sh2, GIF2, GAS1	518	57.5	5.74	3821112328	4952446228	2140000000	1011254759	4185728306	2622802783	5420735443	2137772899
LOC_Os01g44230.1	Similar to X1 (Fragment).	0	X1, OsFDML3, FDML3	629	72.7	7.01	-	-	-	-	-	20990156	-	-
LOC_Os01g44430.1	Trimeric LpxA-like domain containing protein.	0	OsZHD5	1551	142.6	9.63	2.73441e+06	-	-	-	-	-	-	-
LOC_Os01g45190.1	DEAD box RNA helicase homologous to eukaryotic initiation factor 4AIII (eIF4AIII), Core components of the exon junction complex (EJC), Regulation of plant height, pollen, and seed development	OsRH2	OsRH2, RH2, eIF4A-3	404	45.6	6.37	950450	-	-	-	2.52096e+06	-	-	-
LOC_Os01g45550.1	Similar to Auxin efflux carrier protein.	0	PIN3A, OsPIN3a, OsPIN3t, OsPIN10a, OsPIN3	670	73	9.44	-	-	-	-	249777	-	-	-
LOC_Os01g46070.1	Malate dehydrogenase.	0	OsmMDH, mMDH	340	35.4	8.56	3.24372e+06	-	-	-	1.9956e+07	-	-	-
LOC_Os01g46380.1	Similar to Ketol-acid reductoisomerase, chloroplast precursor (EC 1.1.1.86) (Acetohydroxy-acid reductoisomerase) (Alpha-keto-beta-hydroxylacil reductoisomerase).	0	0	581	62.8	6.67	-	51228139	2146283	7.26741e+06	2.34226e+07	5.63652e+06	3.72901e+06	2.14628e+06
LOC_Os01g46510.1	Similar to Peptidase S8 and S53, subtilisin, kexin, sedolisin; WD40-like.	0	0	1377	147	7.12	717668	-	-	-	1.06575e+07	-	-	-
LOC_Os01g46580.1	Hypothetical gene.	0	0	320	35.6	8.72	-	-	-	-	1.5162e+06	-	-	-
LOC_Os01g46610.1	Similar to NADP-isocitrate dehydrogenase.	0	0	412	46	6.8	-	-	821445	5.1302e+07	-	-	-	-
LOC_Os01g46750.1	Similar to ACS-like protein.	0	OsLACS5	656	72.7	6.25	4.55803e+06	1.46453e+06	-	-	4.69291e+07	2.54823e+06	-	-
LOC_Os01g46980.1	Subunit E isoform 1 of vacuolar H<sup>+</sup>-ATPase, Endomembrane luminal pH homeostasis, Dense vesicle-mediated proglutelin vacuolar trafficking	OsVHA-E1, GPA8	v-ATP-E, Osv-ATP-E, OsVHA-E1, VHA-E1, OsGPA8	230	26.6	7.37	54395221	28941035	-	-	6.05035e+07	30874120	123866680	7.62401e+06
LOC_Os01g47080.1	Similar to Pyruvate kinase.	0	0	583	63.2	6.46	1.22947e+06	775870	-	-	-	-	-	-
LOC_Os01g47256.1	S1, RNA binding domain containing protein.	0	0	239	25.8	7.83	3.10122e+06	-	937507	2.25236e+06	3.57368e+06	-	2.51008e+06	937507
LOC_Os01g47330.1	Similar to Isoform 2 of 50S ribosomal protein L12, chloroplastic.	0	rpl12-2, CL12, OsRPL12-2	185	18.6	5.43	-	-	-	-	621812	-	-	-
LOC_Os01g47410.1	Similar to aspartic proteinase oryzasin-1.	0	OsAP10, AP10	522	55.8	7.05	660299784	3.26706e+08	1730000000	7.96007e+08	238298934	1.82179e+08	1.6272e+08	1728675124
LOC_Os01g47430.1	Hypothetical conserved gene.	0	0	883	94	5.69	-	-	-	-	4.71495e+06	-	-	-
LOC_Os01g47490.1	Lg106-like family protein.	0	0	142	15.8	5.43	-	-	-	-	-	1.00787e+06	-	-
LOC_Os01g47650.1	Similar to predicted protein.	0	0	884	96.5	6.25	-	-	-	-	1.02299e+06	-	-	-
LOC_Os01g47660.1	Non-protein coding transcript.	0	0	178	21.4	10.55	-	7.42557e+08	380000000	344535103	1775476349	-	1571180976	3.80081e+08
LOC_Os01g47730.1	Similar to GTP-binding protein.	0	OsRab11C1	224	24.4	5.38	4.32634e+06	6.80163e+06	20508395	6.50854e+06	4.13208e+06	2.77798e+06	-	-
LOC_Os01g48280.1	Ubiquitin-conjugating enzyme, Error-free DNA damage tolerance, Regulation of abiotic stress and hormone responses	OsUbc13, Ubc13, OsUBC47, UBC47	OsUbc13, Ubc13, OsUBC47, UBC47	153	17.1	7.34	-	-	539899	372252	6.62329e+06	-	3.20542e+06	539899
LOC_Os01g48330.1	Similar to ATP binding protein.	0	0	801	88.7	6.46	-	-	-	-	1.52421e+06	-	-	-
LOC_Os01g48420.1	Similar to peroxiredoxin.	0	OsPrxII C, PrxII C, OsPrxIIC, PrxIIC	162	17.3	5.88	1.30151e+07	7628445	30816798	2.68591e+07	1.06007e+06	6.87505e+06	1.69796e+07	30816798
LOC_Os01g48960.1	Glutamate synthetase, Primary ammonium ions assimilation in seedling roots, Development of tillers, Tolerance to nitrogen-limitation	OsGOGAT1, NADH-GOGAT1	OsGLT1, OsNADH-GOGAT1, NADH-GOGAT1, OsNADH-GOGAT, GOGAT, NADH-GOGAT, OsGOGAT1, GOGAT1, OsGLU1	2167	236.7	7.09	4.92273e+07	2.94418e+08	84700613	5.23298e+07	-	6.18949e+06	1.08083e+07	8.47006e+07
LOC_Os01g49070.1	Description	RAP-DB Gene Symbol Synonym(s)	Oryzabase Gene Symbol Synonym(s)	104	11.7	10.18	-	11420510	-	-	21157110	9869423	-	-
LOC_Os01g49190.1	Similar to ATP synthase subunit beta, mitochondrial.	0	AtpB	557	59.4	6.55	20233612	13929258	19058453	4.08549e+08	29615796	17321558	29810000	1.90585e+07
LOC_Os01g49290.1	Similar to Guanine nucleotide-binding protein subunit beta-like protein A.	0	RACK1A, RWD, OsWD40-21, OsRACK1, OsRACK1A	334	36.2	6.44	1009900078	4.36384e+08	252000000	8.2776e+07	1688978183	5.14664e+08	9.18773e+08	2.51666e+08
LOC_Os01g49690.1	Similar to Serine/threonine protein phosphatase 2A.	0	OsPP13, PPP6	303	34.7	5.29	2.83875e+07	3.08432e+07	25486369	2.21758e+07	3.64092e+07	1.15555e+07	2.73492e+07	2.54864e+07
LOC_Os01g49890.1	Similar to Threonine synthase, chloroplast precursor (EC 4.2.3.1) (TS).	0	0	525	57.7	6.71	1.69012e+06	5.86146e+06	2546013	2.11476e+06	-	1.15355e+06	2179811	2.54601e+06
LOC_Os01g50010.1	Epsin-like, N-terminal domain containing protein.	0	OsANTH1	568	63.1	5.21	1.30643e+06	-	-	-	6.07794e+06	614530	-	-
LOC_Os01g50032.1	Phosphoethanolamine N-methyltransferase	OsPEAMT1	OsPEAMT1	530	60.4	5.92	-	-	551500	7.11129e+06	-	-	2820902	551500
LOC_Os01g50060.1	Pyridoxal phosphate-dependent enzyme, beta subunit domain containing protein.	0	0	302	32.9	7.81	-	4.17721e+06	-	-	-	-	-	-
LOC_Os01g50770.1	Similar to clathrin adaptor complexes medium subunit family protein.	0	OsSPL28, PSL50, OsPSL50, AP1M1, OsAP1M1	429	48.9	6.58	7.85948e+06	-	1879664	6.65315e+06	5.26485e+06	-	-	-
LOC_Os01g51120.1	Similar to vesicle transport v-SNARE 13.	0	0	221	24.8	9.07	-	-	-	-	2.74924e+06	-	-	-
LOC_Os01g51170.1	Similar to N-myristoyl transferase (EC 2.3.1.97).	0	0	437	49.7	7.06	3.48456e+06	-	1185528	286633	-	1.64095e+06	8169582	1.18553e+06
LOC_Os01g51220.1	TRAPP I complex, Trs31 domain containing protein.	0	0	194	21.7	7.44	-	-	1471866	751116	-	862118	-	-
LOC_Os01g51280.1	Survival protein SurE family protein.	0	0	418	43.3	5.14	1.99787e+06	1.67545e+06	-	-	-	-	-	-
LOC_Os01g51300.1	Homologous to Arabidopsis FVE, Regulation of flowering time	OsFVE	OsWD40-23, WD40-23, OsFVE	462	51.1	6.21	5951960	5.04718e+07	-	-	123376718	2.26129e+07	-	-
LOC_Os01g51300.2	Homologous to Arabidopsis FVE, Regulation of flowering time	OsFVE	OsWD40-23, WD40-23, OsFVE	453	50.1	6.3	5.57013e+07	-	53544925	3.23257e+07	-	-	-	-
LOC_Os01g51380.1	Similar to Vacuolar ATP synthase subunit B isoform 2 (EC 3.6.3.14) (V-ATPase B subunit 2) (Vacuolar proton pump B subunit 2).	0	0	488	54.2	5.15	1.13835e+08	86687943	175000000	7.92859e+07	9.22679e+07	4.20167e+07	240174134	1.74969e+08
LOC_Os01g51410.1	Similar to Victorin binding protein.	0	0	1033	111.4	6.98	-	1.64505e+06	-	-	-	-	-	-
LOC_Os01g51754.1	Glycoside hydrolase, subgroup, catalytic domain domain containing protein.	0	OsSTA30	561	63.7	5.73	5.06033e+07	1.72282e+08	83191835	5.37652e+07	7.37247e+06	2.22653e+07	3.19825e+07	8.31918e+07
LOC_Os01g51754.4	Glycoside hydrolase, subgroup, catalytic domain domain containing protein.	0	OsSTA30	349	38.2	7.05	7.99708e+06	9.29944e+07	135000000	1.00799e+08	2.50552e+06	-	7.46728e+06	1.35123e+08
LOC_Os01g52200.1	Peptidase A1 domain containing protein.	0	0	156	17.3	9.58	-	11085362	-	-	-	-	-	-
LOC_Os01g52390.1	Similar to plasminogen activator inhibitor 1 RNA-binding protein.	0	0	380	40.4	6.71	3.04172e+07	1.14842e+06	6191109	9945540	1.20477e+08	1.01398e+07	28328489	6.19111e+06
LOC_Os01g52490.1	Similar to 40S ribosomal protein S19-like.	0	OsRPS24	138	15.7	10.56	244844656	113607442	15685511	1.0196e+07	264131993	66100458	218902504	1.56855e+07
LOC_Os01g52500.2	NADP-malic enzyme, Splicing variant	NADP-ME2, Os-NADP-ME2, Os-NADP-ME2-2	OscytME1	642	71.5	6.37	-	3420604	-	-	-	-	-	-
LOC_Os01g52530.1	Ribose-phosphate pyrophospho kinase 3 (EC 2.7.6.1) (Phosphoribosyl pyrophosphate synthetase 3).	0	0	409	43.9	7.4	3.8195e+06	8529735	7832444	2.45545e+06	-	1.97772e+06	985065	7.83244e+06
LOC_Os01g53000.1	Similar to predicted protein.	0	OsTPS3	878	99.3	5.77	5.15621e+07	3.70852e+07	8633367	4.04863e+06	1.42296e+07	9.11762e+06	1.7033e+07	8.63337e+06
LOC_Os01g53140.1	Conserved hypothetical protein.	0	0	155	18	9.92	-	-	690115	498698	-	-	-	-
LOC_Os01g53520.1	Similar to seed maturation protein.	0	0	253	28.3	8.35	3.49812e+07	2.45433e+07	-	-	85088093	24365413	-	-
LOC_Os01g53700.1	Similar to Mitochondrial processing peptidase.	0	0	499	54.2	6.37	-	-	-	-	2.23348e+06	-	-	-
LOC_Os01g53930.1	Hexo kinase 6, Glucose sensor, Regulation of mitochondrial RNA metabolism	OsHXK6	OsHXK6	506	55.1	6.34	5.97616e+07	3.47774e+07	13105244	5.59458e+06	1.26352e+08	4.21538e+07	4.39512e+07	13105244
LOC_Os01g54010.1	Protease-associated PA domain containing protein.	0	0	728	78.9	5.6	1.16238e+07	1.46714e+07	11215063	6.36071e+06	3.42229e+06	4.18628e+06	7.4825e+06	1.12151e+07
LOC_Os01g54030.1	Cytosolic NADP malic enzyme	OscytME3	OscytME3, OsEnS-13, NADP-ME, OsNADP-ME	585	64.2	6.95	6.58962e+06	22564710	56217783	1.94106e+07	-	1.19776e+07	3.50275e+07	5.62178e+07
LOC_Os01g54430.1	Cupredoxin domain containing protein.	0	OsENODL1, OsELA1, ELA1	237	24.9	5.07	-	-	3136095	14721375	-	-	-	-
LOC_Os01g54480.1	Serine/threonine protein kinase-related domain containing protein.	0	0	468	53	6.89	563736	-	-	-	642519	-	-	-
LOC_Os01g54520.1	Protein of unknown function DUF1264 family protein.	0	OsSTA32	252	28	7.93	-	-	1241979	1.9572e+06	-	-	19091844	1.24198e+06
LOC_Os01g54560.1	HAD-superfamily hydrolase subfamily IIB protein.	0	OsTPS2	913	102.2	5.59	-	-	-	-	-	1.02021e+06	-	-
LOC_Os01g54870.1	Similar to 60S ribosomal protein L18a-1.	0	0	178	21.4	10.45	106495738	52018686	17613597	24768276	129371568	35603741	109095298	17613597
LOC_Os01g54920.1	Non-protein coding transcript.	0	0	166	19.2	7.4	-	-	-	-	2.86263e+06	-	-	-
LOC_Os01g55170.1	Conserved hypothetical protein.	0	0	405	43.8	6.04	-	-	-	-	-	-	-	-
LOC_Os01g55350.1	Similar to Phosphoenolpyruvate carboxylase, housekeeping isozyme.	0	Osppc3, Osppc2, ppc3, ppc2	924	105.2	6.62	3.03074e+06	572867	-	-	-	-	-	-
LOC_Os01g55500.1	Similar to Permease 1.	0	NAT	524	57.1	8.51	1.31448e+06	3.05019e+06	-	-	5.8487e+06	-	-	-
LOC_Os01g55540.1	Similar to Aspartate aminotransferase.	0	0	460	49.9	8.48	85247204	6.17964e+07	109000000	6.56903e+07	9.74223e+07	3.73223e+07	1.89774e+08	1.08555e+08
LOC_Os01g55690.1	Glutelin subunit mRNA.	0	Glua1*, Glua1, GLUA-1, GluA-1, GluA1, Glu19, OsEnS-16	499	56.2	8.87	1.67136e+07	8410473	13008691	6.40781e+07	12886244	8.465e+06	116378349	1.30087e+07
LOC_Os01g55770.1	Conserved hypothetical protein.	0	0	137	15.4	9.32	6.21112e+06	4.05325e+06	-	-	5.90423e+06	1.90721e+06	-	-
LOC_Os01g55830.1	Similar to Glutathione S-transferase I (EC 2.5.1.18) (GST-I) (GST-29) (GST class- phi).	0	OsGSTF2, RGSTII	215	24	6.13	769974	-	23715539	1.47602e+07	-	-	6582363	2.37155e+07
LOC_Os01g55974.1	Similar to deoxycytidylate deaminase.	0	ALR, OsDCD, DCD	248	26.7	8.9	-	-	-	-	18610476	-	-	-
LOC_Os01g56140.1	Lamin-like protein, Drought resistance, Modulation of root growth	OsNMCP1	OsNMCP1	987	113.5	5.3	-	-	562609	4.39366e+06	1.27599e+06	-	-	-
LOC_Os01g56150.1	Similar to Lysosomal Pro-X carboxypeptidase.	0	OsProCP1, PROCP1	517	57.4	5.31	1.26949e+06	-	11943020	8.47727e+06	-	-	5.1867e+06	1.1943e+07
LOC_Os01g56180.1	Conserved hypothetical protein.	0	0	422	45.5	9.26	-	9681013	-	-	-	-	-	-
LOC_Os01g56490.1	Similar to CM0545.290.nc protein.	0	OsM2, M2, OsM2a, OsUBP5-1, UBP5-1, OsUBP7, UBP7	1110	129	5.68	1.4015e+07	9.71945e+06	51505743	1.47425e+07	1.85874e+07	6.36967e+06	4.76148e+06	5.15057e+07
LOC_Os01g56550.1	Transcription initiation factor IIF, beta subunit domain containing protein.	0	OsTFIIF2-2, OsRAP30-2	277	31.1	8.94	1.25701e+06	-	-	-	-	-	-	-
LOC_Os01g56590.1	Armadillo-type fold domain containing protein.	0	0	1496	165.3	6.33	1.02991e+07	1.69084e+06	-	-	3.96779e+06	2.41307e+06	-	-
LOC_Os01g56600.1	Similar to Signal recognition particle 54 kDa protein 2 (SRP54).	0	0	496	54.7	9.19	1.02946e+06	1.65307e+06	-	-	1.22492e+08	2.86336e+06	-	-
LOC_Os01g56910.1	Hypothetical gene.	0	0	1069	117.2	6.87	8.2321e+06	-	-	-	1.25998e+07	-	-	-
LOC_Os01g57073.1	Peptidase M16, core domain containing protein.	0	0	973	111.6	6.16	-	-	430008	195939	-	-	-	-
LOC_Os01g57310.2	Nucleotide binding site-leucine-rich repeat (NBS-LRR) protein, Blast resistance (Nipponbare: susceptible)	Pi37	Pi37(t), Pi37	1290	146.8	6.4	-	-	-	-	-	4.28407e+06	-	-
LOC_Os01g58220.1	Translation initiation factor SUI1 domain containing protein.	0	0	119	13.4	7.12	-	2.43072e+06	-	-	-	-	-	-
LOC_Os01g58620.1	Immunoglobulin/major histocompatibility complex, conserved site domain containing protein.	0	0	329	35.2	9.06	-	16897594	2081510	3405202	8.17791e+06	-	18228973	2.08151e+06
LOC_Os01g59150.1	Beta-tubulin	Ostub16, OsTUB4	OsTUB4, TUBB4, OSTB-16, R1623, RTUB-1, Ostub16	447	50.3	4.86	8583533	4.03749e+06	3475873	2.97316e+06	3.76543e+08	2682330	-	-
LOC_Os01g59340.3	D-hydantoinase domain containing protein.	0	0	539	58	6.49	656547	1.68224e+06	25172668	1.4982e+06	-	-	-	-
LOC_Os01g59600.1	Proteasome subunit alpha type 3 (EC 3.4.25.1) (20S proteasome alpha subunit G) (20S proteasome subunit alpha-7).	0	OsPAG1, OsPSA7	249	27.2	6.09	8.71897e+08	1173566370	1560000000	3.09596e+08	1232143765	6.93576e+08	1745317416	1556981297
LOC_Os01g59730.1	Ribosomal protein L30e domain containing protein.	0	0	112	12.4	9.51	-	-	-	-	-	-	-	-
LOC_Os01g59740.1	Similar to alphavirus core protein family.	0	0	348	35	8.79	1.2742e+07	16999493	21093063	4.65548e+06	43969871	8.51314e+06	23274911	21093063
LOC_Os01g59930.1	Similar to Cytochrome b5 reductase.	0	NFR	279	31	8.7	-	-	-	-	1.33129e+07	5.99816e+06	-	-
LOC_Os01g59990.1	Non-protein coding transcript.	0	BIP123, RPL24a, OsRPL24a	162	18.4	10.78	-	-	53887251	1.27312e+08	-	-	-	-
LOC_Os01g60190.1	Similar to 2, 3-bisphosphoglycerate-independent phosphoglycerate mutase (EC 5.4.2.1) (Phosphoglyceromutase) (BPG-independent PGAM) (PGAM-I).	0	BPM	559	60.8	5.68	60643640	5.5848e+07	111000000	2.26372e+07	8.98506e+07	4.13984e+06	1.50754e+07	1.11333e+08
LOC_Os01g60360.1	Similar to Ubiquitin carrier protein.	0	OsUBC23	148	16.5	7.88	6771474	-	2736269	2393551	11787355	-	1.41103e+07	2.73627e+06
LOC_Os01g60440.1	Similar to HEAT repeat-containing protein.	0	EIP10	825	89.6	8.13	-	-	-	-	4.82596e+06	-	-	-
LOC_Os01g60650.1	Similar to Chitin-binding lectin 1 precursor (PL-I).	0	0	328	35.5	9.44	-	4.54016e+06	-	-	13218549	4538686	-	-
LOC_Os01g60660.1	Nucleic acid-binding, OB-fold-like domain containing protein.	0	OsARC	409	43.9	8.05	270215617	2.03644e+08	470000000	4.06798e+08	6.67497e+08	1.81833e+08	370215512	4.69982e+08
LOC_Os01g60790.1	Similar to Ribosomal protein S26.	0	OsRPS26	133	15	11.02	8.17184e+08	-	-	-	-	-	-	-
LOC_Os01g61140.1	Description	RAP-DB Gene Symbol Synonym(s)	Oryzabase Gene Symbol Synonym(s)	454	52.2	9.72	-	-	-	-	-	5.73031e+06	-	-
LOC_Os01g61380.1	Similar to Malate dehydrogenase precursor (EC 1.1.1.37).	0	OsMDH1	396	41.8	7.77	-	-	64460932	3.46333e+07	-	-	3.1398e+07	6.44609e+07
LOC_Os01g61814.1	40S ribosomal protein S23.	0	0	312	34.3	10.56	4.39937e+08	39740315	260000000	1.25132e+08	3.7665e+08	5.21002e+07	4.84782e+08	2.596e+08
LOC_Os01g61830.1	Similar to nucleic acid binding protein.	0	OsC3H11, DLN25, OsDLN25	366	41.6	5.31	-	-	-	-	9.3442e+06	-	-	-
LOC_Os01g61860.1	Similar to predicted protein.	0	0	824	93.5	4.83	-	-	587485	456727	-	-	-	-
LOC_Os01g61920.1	Similar to Histone H4.	0	0	103	11.4	11.47	1.17674e+08	1.00271e+07	16593195	7079984	10353730	7.23459e+06	60373052	1.65932e+07
LOC_Os01g61970.1	Transmembrane receptor, eukaryota domain containing protein.	0	0	449	50.4	5.97	7.7538e+06	8.55242e+06	3196991	2.26586e+06	29648922	2.81296e+06	6.6505e+06	3196991
LOC_Os01g62040.1	Similar to DNA helicase, TBP-interacting protein.	0	OsRuvBL1a, RuvBL1a, RUVBL1A	455	49.6	5.59	3.02942e+07	2.66101e+06	980556	764621	2.68612e+07	4.89346e+06	1.04886e+07	980556
LOC_Os01g62160.1	Trp repressor/replication initiator domain containing protein.	0	0	396	44	8.54	2.53458e+06	-	-	-	8.90785e+06	-	-	-
LOC_Os01g62260.1	Thaumatin, pathogenesis-related family protein.	0	0	247	26.2	7.68	2.04593e+06	-	-	-	-	-	-	-
LOC_Os01g62290.1	Heat shock protein 70, Hsp70 family protein	cHsp70-1	OsMed37_1, Med37_1, OsHSP70	648	70.9	5.21	67643588	109189388	46975465	2.11627e+07	4.82279e+08	6.67847e+07	2157370974	4.69755e+07
LOC_Os01g62350.1	Similar to 60S ribosomal protein L36.	0	OsRPL36.2	110	12.4	11.43	-	-	2827523	2465932	-	13149803	20852944	2.82752e+06
LOC_Os01g62420.1	Triose phosphate isomerase (EC 5.3.1.1), Abiotic stress response, Response to methylglyoxal (cytotoxin)	OscTPI	OscTPI	255	27.3	5.73	5.45791e+06	7.3162e+06	4973712	1.46226e+06	1.88221e+07	2.33354e+06	12064367	4.97371e+06
LOC_Os01g62840.1	Similar to Mannose-1-phosphate guanyltransferase (EC 2.7.7.13) (ATP-mannose-1- phosphate guanylyltransferase) (GDP-mannose pyrophosphorylase) (NDP- hexose pyrophosphorylase).	0	OsMPG1, OsVTC1-1, VTC1-1	361	39.6	6.86	-	-	-	-	3.14039e+06	701578	-	-
LOC_Os01g63270.1	Similar to Cytosolic starch phosphorylase (Fragment).	0	Pho2, OsPho2	841	94.4	7.24	-	669764	89953866	4.62425e+07	-	-	-	-
LOC_Os01g63580.1	Similar to Glycerol-3-phosphate acyltransferase 6 (EC 2.3.1.15) (AtGPAT6).	0	GPAT	497	55.6	9.29	-	-	-	-	1.15735e+07	-	-	-
LOC_Os01g63810.1	Carbohydrate-binding module 20 (CBM20)-containing protein, Starch biosynthesis	SBDCP1	OsSBDCP1	379	40.5	5.4	-	-	-	-	-	-	483027	982878
LOC_Os01g64010.1	Protein-tyrosine phosphatase, dual specificity domain containing protein.	0	OsPP16	259	29	8.97	-	-	-	-	3.85852e+06	-	-	-
LOC_Os01g64090.1	Similar to Ribosomal protein L1.	0	0	238	27.1	9.94	1312769349	9.5467e+08	511000000	4.1976e+07	2.18923e+08	4.8682e+08	1355954607	511218786
LOC_Os01g64280.1	Similar to Sorting nexin 1.	0	0	399	45.7	6.58	-	-	-	-	1.80539e+06	-	-	-
LOC_Os01g64520.1	Similar to Uricase.	0	OsUO	307	34.5	8.7	-	2.34749e+06	2937120	2.18271e+06	-	-	6951216	2.93712e+06
LOC_Os01g64630.4	Similar to Actin 4.	0	RAc7	376	41.6	5.39	1.37391e+08	6.47398e+07	4544973	4.28418e+06	1.53407e+07	6.44986e+06	6.94655e+07	4.54497e+06
LOC_Os01g64690.1	Similar to Sm-like protein.	0	0	104	11.7	4.88	4912595	2.40944e+06	6306434	5.57082e+06	9.18428e+06	3.38779e+06	2698733	6306434
LOC_Os01g64750.1	Similar to UDP-glucose:sterol glucosyltransferase (EC 2.4.1.173).	0	0	620	68	6.42	-	-	-	-	1.38433e+06	-	-	-
LOC_Os01g64760.1	Yip1 domain containing protein.	0	0	272	29.1	7.44	4853933	2.82273e+06	2069274	1.19258e+06	9529176	3.17948e+06	6.17432e+06	2.06927e+06
LOC_Os01g64820.1	Similar to DNA polymerase alpha catalytic subunit (EC 2.7.7.7).	0	OSPOLA, Ospolalpha	1534	169.8	7.02	1.54962e+06	-	-	-	3.3008e+06	8757100	-	-
LOC_Os01g65380.1	Similar to patellin-1.	0	0	613	66.4	4.67	3.00502e+08	709456548	631000000	4.72746e+08	364161889	3.24784e+08	4.23094e+08	6.30817e+08
LOC_Os01g65790.1	Similar to Pectin methylesterase-like protein.	0	OsPME7	540	57.8	6.62	-	-	550126	768608	-	-	-	-
LOC_Os01g65830.1	Similar to Acyl-[acyl-carrier-protein] desaturase, chloroplast precursor (EC 1.14.19.2) (Stearoyl-ACP desaturase).	0	0	381	42.9	7.09	-	-	-	-	2.88256e+06	-	-	-
LOC_Os01g66500.1	Similar to Phosphoribosylformylglycinamidine synthase.	0	OsFGAMS	1419	154.3	5.39	-	-	1325807	4.37879e+06	-	-	-	-
LOC_Os01g66560.1	Tetratricopeptide-like helical domain containing protein.	0	0	669	73.5	8.94	1.13663e+08	1.75334e+07	6257876	7.93109e+06	145607854	12492842	8.49923e+07	6.25788e+06
LOC_Os01g66720.1	Similar to Allyl alcohol dehydrogenase.	0	0	359	39.2	7.23	-	-	3135643	1.58732e+06	-	-	-	-
LOC_Os01g66730.1	S1, RNA binding domain containing protein.	0	0	239	25.8	7.83	-	2.97006e+06	-	-	-	-	-	-
LOC_Os01g67000.1	Similar to Membrane-associated 30 kDa protein, chloroplast precursor (M30).	0	0	317	35.1	9.28	2.71733e+07	2.52368e+07	37642106	4.9922e+07	4.59772e+07	1.52512e+07	2.6829e+07	3.76421e+07
LOC_Os01g67134.1	Ribosomal protein L18/L5 domain containing protein.	0	rpl5, RL5, RPL18p/L5e, RPL18p, RPL5e, OsRPL5, OsRPL5e, OsRPL18p	301	34.3	9.09	1673704769	811810891	428000000	2.18527e+08	2170598955	6.42147e+08	1856650293	4.2779e+08
LOC_Os01g67310.1	Similar to Patatin (Fragment).	0	OsEnS-20, OspPLAIIalpha, pPLAIIalpha, PAT2, PAT	411	45.5	8.1	26677382	4.97041e+07	44282886	3.45577e+07	8230678	1.65355e+07	18095346	4.42829e+07
LOC_Os01g67530.1	Similar to 4-coumarate--CoA ligase-like 5.	0	OsACS5, ACS5, 4ACS5, Os4ACS5	442	46	6.25	21272328	5.91904e+06	-	-	68673416	-	-	-
LOC_Os01g67740.1	Similar to Chromosome assembly protein homolog.	0	SMC2	1175	132.2	8.24	2.54651e+06	-	-	-	4.20941e+06	-	-	-
LOC_Os01g67860.1	Aldolase C-1.	0	AldC-1	358	38.8	8.16	3.20158e+08	4.5423e+08	3620000000	6.58679e+08	111676297	117564597	1386963001	3619495503
LOC_Os01g67880.1	Similar to heat-intolerant 1.	0	0	399	43.4	8.97	3.26758e+06	1.17039e+06	-	-	9.95566e+07	1.88053e+06	-	-
LOC_Os01g68324.3	Ribophorin II family protein.	0	0	391	42.7	5.68	1.67765e+07	7174391	5548682	1.89198e+06	2.81401e+07	5.46558e+06	1.71584e+07	5.54868e+06
LOC_Os01g68330.1	Similar to Transporter associated with antigen processing-like protein.	0	OsABCB24	548	59.5	7.83	-	-	-	-	4.23903e+06	-	1.93751e+06	1.46419e+06
LOC_Os01g68670.1	Proteinase inhibitor I25, cystatin domain containing protein.	0	0	148	15.7	6.13	-	-	2278273	3.66177e+06	-	-	-	-
LOC_Os01g68710.1	Similar to FK506-binding protein 2-2 precursor (EC 5.2.1.8) (Peptidyl-prolyl cis- trans isomerase) (PPIase) (Rotamase) (15 kDa FKBP) (FKBP-15-2).	0	OsFKBP15-2	158	16.8	9.57	2729164	3.13555e+06	-	-	3929205	-	-	-
LOC_Os01g68720.1	Conserved hypothetical protein.	0	0	281	28.3	8.79	-	-	31671414	87508262	-	-	-	-
LOC_Os01g68750.1	Clathrin/coatomer adaptor, adaptin-like, N-terminal domain containing protein.	0	0	950	103.7	5.66	5.30478e+07	1.98609e+07	26711666	1.39464e+07	1.69878e+08	1.41483e+07	1.24613e+08	2.67117e+07
LOC_Os01g68770.1	Rice homologue of mammalian selenium-binding protein, Disease resistance	OsSBP	Os SBP, OsSBP	482	53.1	6.07	1955469	1.81276e+06	8050254	1.06845e+07	-	-	-	-
LOC_Os01g68790.3	RNA recognition motif, glycine rich protein domain containing protein.	0	OsGRP1	150	15.5	8.44	-	-	722434	438556	-	-	-	-
LOC_Os01g68810.1	Similar to predicted protein.	0	0	1795	205.3	7.53	-	-	-	-	1.43143e+06	-	-	-
LOC_Os01g68940.1	Small ubiquitin like modifier, SUMO family protein	OsSUMO2	OsSUMO2	101	11	5.25	-	-	1232391	1260739	-	-	-	-
LOC_Os01g69080.1	Similar to Acyl-desaturase.	0	OsSSI2	400	45.3	7.06	-	-	2371831	780956	2167614	-	-	-
LOC_Os01g69130.1	Hypothetical conserved gene.	0	OsDRP3A, DRP3A	818	90	7.02	1.15506e+07	-	-	-	5.68953e+07	2.60795e+06	-	-
LOC_Os01g69250.1	Similar to Mitochondrial import receptor subunit TOM20 (Translocase of outer membrane 20 kDa subunit).	0	0	202	22.6	5.64	3.49408e+06	-	-	-	10973360	3.80465e+06	-	-
LOC_Os01g69970.1	Similar to periodic tryptophan protein 1.	0	OsWD40-29	487	53	4.64	-	-	-	-	868187	-	-	-
LOC_Os01g69990.1	Conserved hypothetical protein.	0	0	1530	169.3	6.25	-	-	-	-	8.65733e+06	-	-	-
LOC_Os01g70010.1	Similar to 60S ribosomal protein l7a (Fragment).	0	0	243	27.3	10.37	3.09666e+07	1.81565e+06	-	-	3.77607e+07	5.91196e+06	22192814	2.75375e+06
LOC_Os01g70170.1	Similar to Transaldolase (EC 2.2.1.2).	0	0	432	46.4	6.44	1.32906e+06	-	10052668	4.61605e+06	3.88037e+06	-	-	-
LOC_Os01g70330.1	Prefoldin domain containing protein.	0	0	408	43.9	4.7	-	-	2574521	627798	2.46066e+06	-	7010727	2574521
LOC_Os01g70390.1	Similar to aminopeptidase.	0	0	488	57	5.96	9.43656e+06	-	-	-	-	-	-	-
LOC_Os01g70550.1	Protein of unknown function DUF1624 domain containing protein.	0	0	488	54.9	9.06	-	740556	-	-	-	-	-	-
LOC_Os01g70960.1	Similar to Cytochrome c1 (Fragment).	0	0	304	33.2	6.46	1.84308e+06	-	-	-	-	3.19806e+06	-	-
LOC_Os01g71050.1	Similar to VAP27-2.	0	0	380	42.4	6.09	-	-	-	-	1.13331e+06	-	-	-
LOC_Os01g71090.1	Similar to Xylanase inhibitor precursor (Xylanase inhibitor TAXI-I).	0	0	419	43.8	9.2	1.97357e+06	-	2817350	1.72677e+06	-	952832	1.38785e+07	2.81735e+06
LOC_Os01g71230.1	Similar to Nascent polypeptide-associated complex alpha subunit-like protein 3 (NAC-alpha-like protein 3) (Alpha-NAC-like protein 3).	0	0	202	22.1	4.55	-	4.61103e+06	13325262	1.41702e+07	6.97808e+06	-	1.75722e+07	1.33253e+07
LOC_Os01g71300.1	Similar to esterase D.	0	0	292	32.2	7.78	-	-	-	-	-	-	1.53247e+06	3.41978e+06
LOC_Os01g71320.1	Similar to Hexo kinase-3.	0	OsHXK3	500	53.8	6.47	1.9173e+06	-	-	-	-	-	-	-
LOC_Os01g71420.1	Similar to predicted protein.	0	0	382	42.2	6.89	-	-	5295968	1.07517e+07	-	-	-	-
LOC_Os01g71474.1	Endo-(1, 3;1, 4)-&beta;-glucanase	OsEGL2	OsEGL2	348	36.9	5.74	-	-	8559433	5.21517e+06	-	-	-	-
LOC_Os01g71670.1	Endo-&beta;-1, 3-glucanase	OsGLN2	OsPR2, PR2, Gns4, OsGns4, OsGLN2	334	35.7	9.39	-	-	12582641	6.19696e+06	-	-	-	-
LOC_Os01g71690.2	Similar to RECA3 (RECA HOMOLOG 3); DNA binding / DNA-dependent ATPase.	0	0	810	87.7	7.58	-	-	-	-	-	-	-	-
LOC_Os01g71840.1	Similar to OSIGBa0115K01-H0319F09.21 protein.	0	0	2663	300	7.25	-	24859054	-	-	-	-	-	-
LOC_Os01g71990.1	Pyrroline-5-carboxylate reductase, Proline biosynthesis, Response to osmotic and salt stress	OsP5CR	OsP5CR	284	29.7	7.46	9.90704e+07	5.03283e+07	134000000	66598211	25448163	2.62914e+07	136738916	1.33829e+08
LOC_Os01g72000.1	Armadillo-like helical domain containing protein.	0	0	672	72.7	7.03	23790762	-	-	-	-	-	-	-
LOC_Os01g72340.1	Similar to glycoside hydrolase family 2 protein.	0	0	1117	126.2	6.18	7.59209e+07	2.76454e+08	456000000	2.89185e+08	3.2228e+06	3.97707e+07	8.53727e+07	4.55815e+08
LOC_Os01g72810.1	Curculin-like (mannose-binding) lectin domain containing protein.	0	0	463	49.6	7.97	-	-	856410	2.63755e+06	-	-	44889889	856410
LOC_Os01g73140.1	Ubiquitin-like, Ufm1 domain containing protein.	0	0	102	10.4	9.61	3621006	5.16065e+06	1549525	1.96706e+06	-	3.54378e+06	8485922	1.54953e+06
LOC_Os01g73160.1	Similar to 40S ribosomal protein S10-1.	0	RPS10, OsRPS10	179	19.9	9.8	592692754	1.61824e+07	25129143	1.36062e+07	1001375304	1.80071e+07	277979312	2.51291e+07
LOC_Os01g73310.1	Similar to Actin.	0	0	377	41.7	5.4	1171709010	5642592	-	-	6.75654e+06	17373142	-	-
LOC_Os01g73514.1	Similar to OXP1 (OXOPROLINASE 1); 5-oxoprolinase (ATP-hydrolyzing)/ hydrolase.	0	0	1257	136.7	6.16	7.60546e+07	2.77627e+08	243000000	1.25428e+08	8.85461e+06	5.85905e+07	1.16567e+08	2.42983e+08
LOC_Os01g73680.1	Similar to Aspartyl aminopeptidase.	0	0	525	57.9	7.06	-	8184935	14958948	8.73668e+06	5.11891e+06	1.76308e+06	1.16886e+07	1.49589e+07
LOC_Os01g73790.1	NAD(P)-binding domain containing protein.	0	0	398	44.3	6.25	-	-	1974673	1.86324e+07	-	-	9.03933e+06	1.97467e+06
LOC_Os01g73880.1	Eukaryotic translation initiation factor 4E-1 (eIF4E-1) (eIF-4E-1) (mRNA cap-binding protein) (eIF-4F 25 kDa subunit) (eIF-4F p26 subunit).	0	p26	227	25.4	6.23	-	-	-	-	2.45832e+07	1.43503e+06	1.44523e+06	2365061
LOC_Os01g73990.1	Similar to Cytochrome b5.	0	0	135	15	5.3	3965174	-	-	-	14407496	8.89639e+06	-	-
LOC_Os01g74610.1	Hypothetical conserved gene.	0	0	1921	215.5	6.05	5.81117e+07	1.19394e+07	-	-	1.00153e+08	1.30242e+07	2.33856e+07	702660
LOC_Os02g01010.1	Thioredoxin domain domain containing protein.	0	PDIL1;4, PDIL 1-4, OsPDIL1-4	563	62.2	4.93	1.60425e+08	1.80474e+08	276000000	1.95132e+08	235962216	8.55783e+07	2.04626e+08	2.75818e+08
LOC_Os02g01030.1	Heat shock protein (HSP40), Putative tetratricopeptide repeat(TPR)-containing protein, Growth and development, salt tolerance, abiotic stress tolerance	OsHSP40, HSP40	HSP40, OsHSP40	409	44.3	5.12	2.25531e+07	2.1548e+07	108000000	6.2896e+07	2.96593e+07	2.02803e+07	6.69889e+07	1.07585e+08
LOC_Os02g01170.1	Similar to predicted protein.	0	0	819	90.8	5	3.01909e+07	-	-	-	54993303	3.81327e+06	-	-
LOC_Os02g01230.1	Ribosomal protein S5 family protein.	0	0	501	57.4	6.57	-	-	-	-	2.84277e+06	-	-	-
LOC_Os02g01250.1	Similar to AGL157Cp.	0	0	132	14.3	11.06	3.39588e+06	726985	-	-	1.87556e+07	-	-	-
LOC_Os02g01280.1	Similar to RuBisCO subunit binding-protein beta subunit, chloroplast (60 kDa chaperonin beta subunit) (CPN-60 beta) (Fragment).	0	OsCPn60beta2, OsCPn60b2	598	63.8	5.91	1.62394e+08	6.2032e+07	44427684	4.00654e+07	2.82548e+08	5.57404e+07	263359814	4.44277e+07
LOC_Os02g01332.1	Similar to 60S ribosomal protein L9 (Gibberellin-regulated protein GA).	0	0	192	21.6	9.61	2.22097e+07	5481719	-	-	5.72062e+07	-	-	-
LOC_Os02g01500.1	Similar to Dihydrolipoamide S-acetyltransferase (EC 2.3.1.12).	0	0	548	59	8.02	7.84673e+07	2.00132e+08	169000000	1.13008e+08	2.86046e+08	1.20689e+08	1.16045e+08	168897986
LOC_Os02g01560.1	Similar to 40S ribosomal protein S4.	0	0	265	29.8	10.13	-	-	-	-	-	1098641954	-	-
LOC_Os02g01580.1	Description	RAP-DB Gene Symbol Synonym(s)	Oryzabase Gene Symbol Synonym(s)	833	92.1	5.99	-	-	514041	448764	-	-	-	-
LOC_Os02g01740.1	Sec63 domain domain containing protein.	0	0	2177	246.5	6	1.61477e+07	-	-	-	4.71267e+07	818802	-	-
LOC_Os02g02020.1	Sugar transporter, conserved site domain containing protein.	0	0	747	81.9	7.09	7.86349e+06	-	-	-	1.38244e+07	-	-	-
LOC_Os02g02130.1	Similar to 60S ribosomal protein L37-A (L37-1).	0	0	94	10.8	11.87	195485952	-	-	-	-	75261864	-	-
LOC_Os02g02360.1	Similar to Phosphorylation regulatory protein HP-10.	0	0	576	62.3	5.4	-	-	-	-	-	-	-	-
LOC_Os02g02410.1	Similar to Endosperm lumenal binding protein.	0	OsBiP1, BiP1, BiP, Bip3, OsBiP3, BIP1/OsBIP3, OsMed37_2, Med37_2	665	73.3	5.19	3312155849	5261782055	13300000000	9892875401	4196872399	2850205756	11477397398	13321355023
LOC_Os02g02470.1	Similar to Protochlorophyllide reductase homologue.	0	0	400	43.6	5.48	-	-	-	-	5.5931e+06	-	-	-
LOC_Os02g02530.2	Peptidase A22B, signal peptide peptidase domain containing protein.	0	OsSPP1	343	37.9	7.66	4512126	-	-	-	14816222	-	7308162	521151
LOC_Os02g02700.1	Similar to Adenosine monophosphate binding protein 1 AMPBP1.	0	0	571	61.5	7.87	-	-	-	-	2.66177e+06	-	-	-
LOC_Os02g02870.1	Zinc finger, CCHC-type domain containing protein.	0	OsCSP1	241	22.7	7.06	2.20011e+06	-	12991673	1.55443e+07	1.66533e+07	2.70188e+06	11808756	12991673
LOC_Os02g02890.1	Cyclophilin, Peptidyl-prolyl cis-trans isomerase, Auxin signal transduction, Lateral root initiation, Stress tolerance	LRT2, CYC2, cyc2*, cyc2, OsCYP2, Cyp2, OsCYP19-2, CYP19-2, OsCYP-2, OsCyp2-P, OsCyp2, OsCYP19-1, LRT2/OsCYP2, lrt2*, lrt2	CYC2, cyc2*, cyc2, OsCYP2, Cyp2, OsCYP19-2, CYP19-2, OsCYP-2, OsCyp2-P, OsCyp2, OsCYP19-1, LRT2/OsCYP2, lrt2*, lrt2, Ppcti	172	18.3	8.34	15654618	7913591	10107254	17497320	81754943	5146602	33369619	1.01073e+07
LOC_Os02g02990.1	Translation initiation factor eIF3 subunit domain containing protein.	0	BIP121	231	25.8	4.89	15758691	3.02788e+07	15093603	9.88832e+06	49085807	5.59459e+06	42274052	1.50936e+07
LOC_Os02g03110.2	Similar to CDP-diacylglycerol--inositol 3-phosphatidyltransferase 1 (EC 2.7.8.11) (Phosphatidylinositol synthase 1) (PtdIns synthase 1) (PI synthase 1) (AtPIS1).	0	0	223	25.2	8.95	-	-	982066	422932	2604748	-	2.75734e+06	982066
LOC_Os02g03260.1	Homoaconitase/3-isopropylmalate dehydratase, small/large subunit domain containing protein.	0	0	514	55.5	7.33	537551	-	3007291	1.96866e+06	-	1.35746e+06	1.46104e+06	3.00729e+06
LOC_Os02g03330.1	Light-harvesting like protein	OsLIL3, LIL3	OsLIL3, LIL3	250	27.6	6.61	2.85079e+06	-	-	-	3.16784e+06	-	-	-
LOC_Os02g03440.1	Similar to Small nuclear ribonucleoprotein homolog.	0	0	141	16.6	8.97	3.79165e+06	-	-	-	1.51535e+07	-	-	-
LOC_Os02g03470.1	Similar to binding.	0	0	310	34.3	7.3	8.44624e+06	-	-	-	2500421	-	-	-
LOC_Os02g03750.1	Pectin lyase fold/virulence factor domain containing protein.	0	OsPGL15, PGL15	508	54.3	5.29	-	1.56762e+06	9439050	5.10056e+06	-	-	-	-
LOC_Os02g03860.1	Non-protein coding transcript.	0	OsMASP1	240	27.3	6.93	1.09028e+08	34422043	15155155	1.31014e+07	71515498	5.33867e+07	9.32079e+07	1.51552e+07
LOC_Os02g03890.1	Similar to RNA binding protein.	0	0	450	49.4	5.11	3.54429e+06	-	-	-	56915708	41692856	1.97714e+07	2.40732e+06
LOC_Os02g04040.1	Similar to SMC3 protein.	0	SMC3	494	56.7	5.8	1.88189e+06	-	-	-	6.78243e+06	-	-	-
LOC_Os02g04050.1	Description	RAP-DB Gene Symbol Synonym(s)	Oryzabase Gene Symbol Synonym(s)	694	79.7	8.41	2.99143e+06	-	-	-	6.23794e+06	-	-	-
LOC_Os02g04100.1	Non-protein coding transcript.	0	OsPAF1	270	29.6	5.54	1265076764	1310620543	2500000000	1368423269	1471543304	742962593	2016169206	2499157190
LOC_Os02g04270.1	Hypothetical conserved gene.	0	0	1305	144.6	5.29	2.88836e+06	-	-	-	21031555	-	-	-
LOC_Os02g04290.1	Description	RAP-DB Gene Symbol Synonym(s)	Oryzabase Gene Symbol Synonym(s)	1007	109.1	7.96	1692430	-	-	-	-	-	-	-
LOC_Os02g04330.2	Similar to predicted protein.	0	OsGBP	306	34.6	6.4	-	1.81903e+06	67572856	45518939	-	1264961	-	-
LOC_Os02g04460.1	Similar to 50S ribosomal protein L3.	0	0	271	28.2	10.56	114902640	-	-	-	129556312	-	-	-
LOC_Os02g04480.1	Similar to Spliceosomal-like protein.	0	0	845	94.2	5.29	4.01584e+06	-	-	-	2.31105e+07	1254425	-	-
LOC_Os02g04540.1	Leucine-rich repeat, plant specific containing protein.	0	0	694	70.7	7.74	2333664	-	721722	743605	1.75715e+07	3.33689e+06	2.70798e+06	721721
LOC_Os02g04660.1	Type II protein arginine methyltransferase	OsPRMT5	OsPRMT5	649	72.6	5.77	3.03732e+07	11596434	27448695	2.88415e+06	2.66531e+07	6.28901e+06	1.26984e+07	2.74487e+07
LOC_Os02g04670.1	Hypothetical gene.	0	0	489	53.3	5.47	2.02242e+06	1.4575e+06	-	-	6521853	-	1.69827e+06	975791
LOC_Os02g04710.1	Similar to Cycloartenol synthase.	0	OsOSC2, CAS1	759	85.6	6.51	-	-	-	-	-	-	6.79816e+06	404892
LOC_Os02g04840.1	Arabino kinase-Like Protein, Pollen development	CAP1	0	996	109.4	6.46	-	-	-	-	-	8.10919e+06	-	-
LOC_Os02g05310.4	Similar to predicted protein.	0	OsSF3B1, SGR	1283	142.2	5.95	20850844	-	-	-	3.36525e+07	-	-	-
LOC_Os02g05330.1	ATP-dependent DEAD box RNA helicase, Translation initiation factor	OseIF4A	eIF-4a, EIF4A, OseIF4A, eIF4A2, eIF4A-3, OsRH23	414	47.1	5.67	4.44052e+07	2.03434e+07	-	-	6.75294e+07	2.10559e+07	-	-
LOC_Os02g05340.1	Similar to PSMD2 subunit (Fragment).	0	0	898	98.1	5.21	6.38625e+08	3.55639e+08	379000000	9.76494e+07	9.61532e+08	2.0868e+08	2.11623e+08	379121857
LOC_Os02g05430.1	Protein of unknown function DUF1677, Oryza sativa family protein.	0	0	371	40.5	6.86	6.06521e+06	-	744411	476065	6.14649e+06	-	-	-
LOC_Os02g05510.1	Similar to TIMING OF CAB 1 (Fragment).	0	OsTIFY2a, OsCCT04, OsGATA17, OsGATA17a, OsGATA17b	328	34.8	5.05	-	-	-	-	1.64331e+06	-	-	-
LOC_Os02g05830.1	Rubisco small subunit 1, Reguration of Rubisco catalytic activity	RbcS1, OsRBCS1, OsRbcS1	RbcS1, OsRBCS1, OsRbcS1	234	26.1	8.63	9126947	1.50608e+07	8391189	1.6501e+07	-	7.44468e+06	44268338	8.39119e+06
LOC_Os02g05880.1	Largest subunit of RNA polymerase V, Key regulator of gene silencing and reproductive development, Long noncoding RNA production, DNA methylation, 24-nt siRNA accumulation	OsNRPE1, FEM3	0	2017	221.6	6.13	1.47376e+06	-	-	-	2.19341e+07	-	-	-
LOC_Os02g06410.1	Similar to SNF4.	0	OsCBSX9	421	44.5	5.73	7704361	8191970	-	-	-	16089679	-	-
LOC_Os02g07060.1	Similar to Tubulin beta-5 chain.	0	OsTUB5, TUBB5, OSTB-50, R2242	447	50.1	4.83	50691994	11083555	118000000	6.846e+07	5.51062e+06	7.58735e+07	2.74907e+07	1.17951e+08
LOC_Os02g07120.1	Homolog of Arabidopsis CAND1, Auxin signaling to maintain the G2/M cell cycle transition in crown root meristem, Required for crown root emergence	OsCAND1	OsCAND1	1218	134.2	6.11	3.09966e+08	3.16508e+08	148000000	108371864	2.01462e+08	1.29482e+08	2.3207e+08	1.47593e+08
LOC_Os02g07160.1	Similar to 4-hydroxyphenylpyruvate dioxygenase.	0	OsHPPD, HPPD, Osl30, l30	446	46.9	5.55	-	132434	-	-	-	-	-	-
LOC_Os02g07260.2	Similar to Phosphoglycerate kinase, cytosolic (EC 2.7.2.3).	0	OsPGK2, OsPGK2a, OsPGK2b, OsPGK2c, PKP	402	42.1	5.86	254575825	3.73518e+08	220000000	2.16908e+08	3.25384e+08	1.2114e+08	4.22197e+08	2.20084e+08
LOC_Os02g07350.1	Similar to IMPL1 (MYO-INOSITOL MONOPHOSPHATASE LIKE 1); 3'(2'), 5'-bisphosphate nucleotidase/ inositol or phosphatidylinositol phosphatase/ inositol-1(or 4)-monophosphatase.	0	OsIMP-2, IMP-2	364	38.9	6.95	-	-	1143152	360140	-	-	-	-
LOC_Os02g07490.1	Similar to glyceraldehyde-3-phosphate dehydrogenase, cytosolic.	0	0	411	43.3	8.91	-	-	6985301	2.2959e+07	-	-	4.36622e+06	6.9853e+06
LOC_Os02g07760.1	Similar to SSADH.	0	OsALDH5F1, SSADH	527	56.1	8.1	-	4.08596e+06	-	-	-	-	1.47043e+07	1.73828e+06
LOC_Os02g07870.1	Similar to Vacuolar H(+)-ATPase subunit A (Fragment).	0	VHA-A2, VHAA2	621	68.5	5.53	2.20564e+06	-	136000000	1.0923e+06	-	-	1.43059e+06	1.3593e+08
LOC_Os02g07890.2	Similar to 60S ribosomal protein L27a (Fragment).	0	0	144	15.8	11.14	-	-	7672077	5775597	-	-	630303808	7.67208e+06
LOC_Os02g07910.2	Similar to fiber protein Fb15.	0	0	95	10.9	9.04	2.76025e+07	5.93101e+06	12541195	8882245	6.78877e+07	23283303	31990451	12541195
LOC_Os02g08180.1	Protein transport protein SEC61 gamma subunit.	0	0	69	7.7	9.72	-	-	2401811	4.08735e+06	-	-	-	-
LOC_Os02g08190.1	Similar to DEM2.	0	0	649	70.4	6.54	2.43596e+06	-	-	-	-	-	-	-
LOC_Os02g08230.1	Glossy1(GL1) homolog, Cuticular wax biosynthesis, Drought resistance	OsGL1-2	OsGL1-2	628	71	9.42	-	-	-	-	-	1.88766e+06	-	-
LOC_Os02g08330.1	Uncharacterized conserved protein UCP015417, vWA domain containing protein.	0	0	656	71.1	9.5	2.53808e+07	2.39692e+07	17908306	1.90071e+07	7.41303e+07	1.1637e+07	8.10862e+06	1.79083e+07
LOC_Os02g08350.1	Integrase, N-terminal zinc-binding domain domain containing protein.	0	0	1140	126.7	6.14	5.45364e+06	-	-	-	3038681	-	-	-
LOC_Os02g08520.1	Similar to Proteasome subunit beta type 3 (EC 3.4.25.1) (20S proteasome alpha subunit C) (20S proteasome subunit beta-3).	0	0	213	23.7	5.15	-	-	1870039	779783	7.58796e+06	-	4.10297e+06	1.87004e+06
LOC_Os02g09060.1	RING finger E3 ligase, Positive regulator of PAMP-triggered immunity (PTI), Target of the fungal effector and negative regulator of the NLR receptor	APIP10	OsAPIP10	472	52.5	5.15	-	-	1529053	359965	1.78279e+06	-	-	-
LOC_Os02g09170.2	Similar to cDNA clone:J023150H16, full insert sequence.	0	OsSPS2	1011	113.2	7.87	1.83625e+06	6.36547e+06	20728901	1.414e+07	4.29219e+06	3.53381e+06	6550945	2.07289e+07
LOC_Os02g09340.1	Spectrin repeat containing protein.	0	0	763	86.1	5.54	1.04576e+07	1.59221e+06	-	-	8.60801e+06	1.14809e+06	2207072	411378
LOC_Os02g09920.1	Hypothetical conserved gene.	0	OsDLN48, DLN48, OsMBD710	979	110.3	5.17	2.80175e+06	-	-	-	1.30667e+07	-	-	-
LOC_Os02g10080.1	K Homology, type 1, subgroup domain containing protein.	0	OsC3H14	300	31.1	9.48	-	-	-	-	2.03256e+06	-	-	-
LOC_Os02g10130.1	Non-protein coding transcript.	0	0	579	62.8	5.67	5.83236e+06	2.28687e+07	27886302	1.84299e+07	-	4.41303e+06	1.72983e+07	2.78863e+07
LOC_Os02g10190.1	Similar to catalytic.	0	0	891	97	6.1	-	582176	-	-	-	-	-	-
LOC_Os02g10260.1	Similar to Outer envelope protein of 80 kDa.	0	0	665	71.5	8.75	-	-	-	-	1.98438e+06	-	-	-
LOC_Os02g10510.1	Similar to predicted protein.	0	0	415	45.6	5.15	1.78083e+07	1.03014e+08	11124320	5.94914e+06	2040180	6.33509e+06	6.99261e+06	1.11243e+07
LOC_Os02g10640.1	Similar to 26S protease regulatory subunit S10B.	0	OsRpt4a, Rpt4a	400	44.6	7.46	4.43847e+08	3.03997e+08	196000000	2.76e+08	6.02007e+08	1.22188e+08	3.90368e+08	1.96279e+08
LOC_Os02g10800.3	ADP-glucose transporter, Plastidic translocator, Starch synthesis during seed development	BT1-1, OsBT1-1, OsEnS-29	OsBT1-1, OsEnS-29, OsBT1, OsBt1, BT1, Bt1, OsBt1-1, shr3, OsBT1-2, BT1-2	425	45.3	9.45	4131979690	2235568132	899000000	6.8133e+08	8589775668	2137662481	2201474912	8.99175e+08
LOC_Os02g10810.1	Similar to nucleic acid binding.	0	OsAlba2, Alba2	145	15.5	5.21	2.76715e+07	1.53316e+07	21147979	1.43241e+07	5.6051e+07	14720535	15204948	21147979
LOC_Os02g11020.1	Cytochrome P450 family protein.	0	OsCYP734A2	557	61.9	9.23	-	-	-	-	2.41314e+06	-	-	-
LOC_Os02g11050.1	Similar to TAT-binding protein homolog (Fragment).	0	OsRpt6, Rpt6	424	47.2	8.85	7.04545e+08	3.58393e+08	669000000	3.6946e+08	953334107	2.04692e+08	546637379	6.69286e+08
LOC_Os02g11060.1	WD40 repeat, region domain containing protein.	0	OsWD40-38	342	37.2	6	-	-	-	-	4829928	-	-	-
LOC_Os02g11740.1	Similar to plastidic ATP/ADP-transporter.	0	OsNTT2	630	68.1	9.6	40054224	5.06198e+07	126000000	5.99559e+06	9.21622e+07	1.68888e+07	2.46332e+07	1.26121e+08
LOC_Os02g11830.2	Hypothetical conserved gene.	0	0	907	102.5	5.17	1.04509e+08	7.097e+06	-	-	8.05955e+07	5.71342e+06	-	-
LOC_Os02g12310.1	No apical meristem (NAM) protein domain containing protein.	0	tms5, NAC18, ONAC023, ONAC23, NAC23, TMS5/ONAC023, OsEnS-30	252	28.1	5.59	2.23572e+07	-	-	-	6.61855e+06	2.6596e+06	-	-
LOC_Os02g12580.1	Similar to Protein phosphatase 2A.	0	OsPP2A-3, PP2A3, OsPP20	307	35.1	5.08	1.95856e+06	1.09947e+06	-	-	2.1e+06	-	-	-
LOC_Os02g12650.1	Similar to APM1 (AMINOPEPTIDASE M1).	0	0	878	98.4	5.2	-	-	10763826	4.72117e+06	-	-	8.54375e+06	1.07638e+07
LOC_Os02g12794.3	Elongation factor 1-gamma (EF-1-gamma) (eEF-1B gamma).	0	0	252	29.5	6.34	38083661	25646690	39179946	43829361	112051978	1.39724e+07	1.09749e+08	39179946
LOC_Os02g12800.1	Elongation factor 1-gamma (EF-1-gamma) (eEF-1B gamma).	0	eEF1Bgamma, EF-1gamma, OsEF1G1, EF1G1	418	47.4	6.47	1180263362	496724254	2250000000	4.39124e+08	1705268035	5.82315e+08	1811148473	2247915117
LOC_Os02g13110.2	Similar to Ser/Thr specific protein phosphatase 2A B regulatory subunit beta isoform.	0	0	525	58.9	6.14	1637828	-	-	-	-	-	-	-
LOC_Os02g13530.1	Similar to 40S ribosomal protein S19-like.	0	0	138	15.7	10.56	851288583	173682964	138000000	1.03678e+08	1183910996	273335864	249415424	1.38237e+08
LOC_Os02g13840.1	Similar to Citrate synthase.	0	0	500	54.6	8.85	2.69441e+06	-	-	-	2.70963e+07	5.80452e+06	2.29489e+07	1.09307e+06
LOC_Os02g13990.1	Similar to U2 small nuclear ribonucleoprotein A' (U2 snRNP-A').	0	0	284	32	5.15	1.63913e+06	-	379427	179979	1.0335e+07	-	7.21795e+06	379427
LOC_Os02g14059.1	Similar to 60S ribosomal protein L11-2 (L16). Splice isoform 2.	0	0	182	20.8	9.92	57640660	30768666	11943272	6.53965e+06	7.63089e+07	2.63479e+07	73145616	11943272
LOC_Os02g14600.1	Similar to Glutelin.	0	OsGluBX, OsGluBX-J, OsGluBX-I, OsEnS-31, EnS-31, GLU2.1	499	56.8	9.57	-	-	-	-	2.5454e+07	2648002	-	-
LOC_Os02g14770.1	Similar to Phosphoenolpyruvate carboxylase.	0	PEPC-1, Osppc1, ppc1	968	109.9	6.23	7.38131e+07	1.21344e+08	195000000	1.90497e+08	62698188	5.57059e+07	2.35427e+08	1.94767e+08
LOC_Os02g14780.2	Similar to predicted protein.	0	0	792	86.9	5.19	-	-	-	-	4.2064e+06	-	-	-
LOC_Os02g14860.1	Prefoldin domain containing protein.	0	0	134	15.1	9.38	-	-	7164134	4.73923e+06	1.66251e+06	-	3057892	7164134
LOC_Os02g14929.1	Similar to T-complex protein 1, gamma subunit (TCP-1-gamma) (CCT-gamma) (Matricin) (mTRiC-P5).	0	0	559	60.8	6	6.03841e+07	1.17289e+07	4008471	1.93815e+06	1.49414e+08	5.35323e+07	2.49329e+07	4.00847e+06
LOC_Os02g15090.1	Glutelin, Seed strage protein	GLUD1, GluD1, GluD-1, OsEnS-33	GluD1, GluD-1, OsEnS-33, EnS-33, GluD	484	54.8	9.25	7.14664e+06	3.53181e+06	5365090	2.62538e+06	3.75915e+07	6.65577e+06	21049783	5.36509e+06
LOC_Os02g15150.1	Similar to Glutelin.	0	Glu7*(GluB2), Glu7, GluB2, GLUB2, GLUB-2, GluB-2, GluB-7, GLUB7	495	56	8.95	3.0721e+06	-	-	-	2.25153e+07	-	-	-
LOC_Os02g15178.1	Glutelin precursor.	0	GluB, GluB-1a, OsGluB-1a, GLUB1A	499	56.5	9.14	376892309	1.92213e+08	52271247	7.00515e+07	7.52821e+08	2.2574e+08	3.55228e+08	5.22712e+07
LOC_Os02g15250.1	Late embryogenesis abundant protein repeat containing protein.	0	OsLEA15	471	47.3	6.87	-	4919042	204000000	2.58408e+08	2.49645e+06	2.31373e+07	2.93919e+08	203871651
LOC_Os02g15350.1	Dof zinc finger transcriptional activator, Dof zinc finger transcription factor, Grain filling, GA response in aleurone cell	RPBF, OsDof3, OsDOF3, OsEnS-34, OsDof10, Dof10, OsDof-10, OsDOF1, DOF1, DOF3	OsDof3, OsDOF3, OsEnS-34, OsDof10, Dof10, OsDof-10, OsDOF1, DOF1, DOF3, OsRPBF	373	36.8	7.25	-	-	-	-	1.68892e+07	501476	-	-
LOC_Os02g15610.1	Similar to 40S ribosomal protein S15a.	0	0	129	14.9	10.11	2.18489e+06	-	-	-	-	-	-	-
LOC_Os02g16550.1	Similar to Vacuolar protein sorting 29 (Vesicle protein sorting 29) (hVPS29) (PEP11). Splice isoform 2.	0	0	188	20.9	6.6	3.48354e+06	2.8209e+06	15122352	6.30031e+06	9.51582e+06	-	-	-
LOC_Os02g16820.1	Similar to Glutelin (Fragment).	0	GluB5, GLU2.3	500	56.8	8.79	8.5827e+07	2.57838e+07	102000000	1.90491e+07	1.31427e+08	3.30579e+07	4.75452e+07	1.02383e+08
LOC_Os02g17390.1	Similar to Peroxisomal fatty acid beta-oxidation multifunctional protein.	0	MFP, OsAIM, OsCHD, CHD	726	78.4	8.98	214266388	4.23281e+07	114000000	7.49348e+07	2.33709e+08	4.21908e+07	1.88039e+08	113971411
LOC_Os02g17650.1	Tocopherol cyclase, Salt stress tolerance	OsVTE1	OsVTE1	470	52.2	7.24	-	-	1317998	774040	-	-	-	-
LOC_Os02g18380.1	Similar to 60S ribosomal protein L27.	0	OsRPL27.3, RPL27.3	137	15.6	10.49	187369696	187260360	106000000	79827726	9.01258e+08	142060872	368795408	106118167
LOC_Os02g18410.1	DREPP plasma membrane polypeptide family protein.	0	OsDREPP2, DREPP2	232	24	4.74	-	5.5e+06	2974618	2.07199e+06	-	-	-	-
LOC_Os02g18550.1	Ribosomal protein S3Ae domain containing protein.	0	RPS3a	261	29.7	9.83	92194111	4.31956e+07	51792810	1.02914e+07	139139838	2.7078e+07	1.66525e+08	5.17928e+07
LOC_Os02g18850.1	Similar to predicted protein.	0	OsPOP5, POP5	596	67.3	6.47	-	-	-	-	-	-	-	-
LOC_Os02g19210.1	Similar to transducin family protein / WD-40 repeat family protein.	0	OsWD40-41	594	66	6.73	3.90372e+07	1.08814e+07	14891496	9.96664e+06	4.56649e+07	1.00002e+07	2.19639e+07	1.48915e+07
LOC_Os02g20000.1	Hypothetical gene.	0	0	724	83.3	7.3	-	4716163	-	-	-	-	-	-
LOC_Os02g20310.1	Armadillo-type fold domain containing protein.	0	0	346	37.1	5.02	1.65881e+06	-	724514	699052	-	712652	-	-
LOC_Os02g20930.1	Putative homolog of antiapoptosis protein Api5 in animal, Regulation of tapetal programmed cell death (PCD) and degeneration during pollen development	API5, OsAPI5, Os API5	API5, Os API5, OsAPI5	537	59.9	9.23	1153168	-	-	-	7.45774e+06	-	-	-
LOC_Os02g21080.1	Similar to DC2 protein.	0	0	177	18.8	9.96	1.33444e+06	-	-	-	1.50473e+06	-	-	-
LOC_Os02g21250.1	Similar to Coatomer subunit zeta-2.	0	0	182	19.9	4.81	1.46946e+07	2.36209e+06	-	-	1.35962e+07	2151155	-	-
LOC_Os02g21650.1	Similar to B-cell receptor-associated protein 31-like containing protein.	0	0	226	25	9	4.57655e+06	-	-	-	-	-	-	-
LOC_Os02g21660.1	Similar to 60S ribosomal protein L10a-1.	0	0	216	24.6	9.79	182604320	93759344	73181528	51570340	212205344	71034416	194085728	73181528
LOC_Os02g21970.1	Similar to 26S proteasome regulatory particle triple-A ATPase subunit3 (Fragment).	0	OsRpt3, Rpt3	419	46.4	6.07	2.75217e+08	2.12075e+08	121000000	1.44418e+08	4.42666e+08	5.85536e+07	2.28622e+08	1.20888e+08
LOC_Os02g22090.1	Similar to Pattern formation protein EMB30.	0	0	1424	158.6	5.6	-	-	-	-	2765656	-	-	-
LOC_Os02g22140.1	Similar to ARL2 G-protein.	0	OsTTN5, TTN5	185	21	8.4	3.69873e+06	6.75298e+06	2284091	780788	2.45024e+06	-	6136220	2.28409e+06
LOC_Os02g22780.1	Similar to T-complex protein 1, delta subunit.	0	0	534	57.7	6.99	5.85676e+08	1.79904e+08	131000000	7.218e+07	8.51133e+08	122141362	258805310	1.31206e+08
LOC_Os02g24020.1	NAD(P)-binding domain containing protein.	0	0	343	37.4	7.03	-	-	1429287	3.93374e+06	-	-	3.04152e+06	1.42929e+06
LOC_Os02g24134.1	Similar to vacuolar protein-sorting protein 45.	0	0	567	64.7	7.15	-	-	-	-	1.586e+06	-	-	-
LOC_Os02g24354.1	Similar to cDNA clone:J013098O07, full insert sequence.	0	0	490	53.2	6.84	-	-	4058216	186626	-	-	-	-
LOC_Os02g25640.1	Similar to Glutelin.	0	GluC, OsEnS-36, EnS-36, GLU2.2, GluC-1	510	57.1	8.75	9.22654e+07	23573432	24238763	5.13484e+07	1.36356e+08	2.72328e+07	3.19677e+07	24238763
LOC_Os02g25840.1	COG4 transport domain containing protein.	0	EIP4	561	61.1	5.24	52354656	-	-	-	-	-	-	-
LOC_Os02g26440.1	Similar to Prefoldin subunit 1.	0	0	128	14.7	5.36	-	-	481969	1.61062e+06	-	-	-	-
LOC_Os02g26650.3	Similar to 7-dehydrocholesterol reductase (EC 1.3.1.21) (7-DHC reductase) (Sterol delta-7-reductase) (Dwarf5 protein).	0	0	388	43.5	8.62	-	1.1656e+06	-	-	-	-	-	-
LOC_Os02g26660.1	Exonuclease domain containing protein.	0	0	267	30	5.33	-	-	-	-	2.07403e+06	-	-	-
LOC_Os02g26850.1	Protein of unknown function DUF652 family protein.	0	0	277	30.9	10.02	-	-	-	-	1251643	-	-	-
LOC_Os02g27760.1	Similar to 40S ribosomal protein S15A.	0	RPS15a, OsRPS15a	130	14.8	9.94	2091865174	801659520	325000000	362733071	2540504575	5.62556e+08	2245013469	324786994
LOC_Os02g28074.1	5'-3' exoribonuclease	OsXrn4-L	OsXrn4-L, Xrn4-L	822	93.6	6.6	-	5.57799e+06	-	-	-	-	-	-
LOC_Os02g28810.1	Similar to 40S ribosomal protein S8.	0	S8	238	26.9	10.4	183756712	103535284	36592795	20393549	230073624	70315391	207485000	36592795
LOC_Os02g29400.1	Mitochondrial import receptor, TOM9-2 subunit, plant domain containing protein.	0	0	93	9.7	9.41	1.98969e+06	-	-	-	4229519	850009	-	-
LOC_Os02g29480.1	Similar to Ras-GTPase-activating protein SH3-domain binding protein-like.	0	0	480	50.8	5.11	5.53134e+06	-	-	-	1.48469e+07	467621	-	-
LOC_Os02g30050.1	Similar to 60S ribosomal protein L35.	0	OsRPL35	123	14.2	11.25	560137412	429057066	194000000	48468403	1419469548	3.21671e+08	1436648278	194260661
LOC_Os02g30310.1	NAD(P)-binding domain containing protein.	0	0	421	45.6	4.75	8.5365e+06	2.19314e+06	5545500	3.0755e+06	-	1.30345e+06	1.34824e+07	5.5455e+06
LOC_Os02g30460.1	Trimeric LpxA-like domain containing protein.	0	0	258	27.5	7.77	-	-	-	-	-	2550263	4.25526e+06	2.32185e+06
LOC_Os02g30624.2	Similar to U6 snRNA-associated Sm-like protein LSm6 (Sm protein F).	0	OsCYP-7	101	10.4	9.07	5.47956e+06	6.31432e+06	13392695	13375927	1.01634e+07	1.80516e+06	-	-
LOC_Os02g30630.1	Acetolactate synthase (EC4.6.3.8), Acetohydroxy acid synthase, Herbicide resistance (mutated form of rice ALS, OsmALS (W548L/S627I))	ALS, OsALS, AHAS	OsALS, AHAS	644	69.3	6.96	1.30617e+08	3.24387e+07	20506255	7.95329e+06	1.06067e+07	1.43026e+06	7.91122e+06	2.05063e+07
LOC_Os02g32030.1	Similar to H0613H07.5 protein.	0	0	843	94	6.16	9.29058e+08	6.85094e+08	605000000	4.31862e+08	1543899393	4.07318e+08	1501410634	6.05087e+08
LOC_Os02g32120.1	Similar to Ubiquinol-cytochrome c reductase iron-sulfur subunit, mitochondrial precursor (EC 1.10.2.2) (Rieske iron-sulfur protein) (RISP).	0	0	272	29.8	8.43	-	-	-	-	5.29537e+06	1.42122e+06	-	-
LOC_Os02g32350.1	Similar to predicted protein.	0	0	986	108.1	6.89	2537911420	6.85674e+08	478000000	2.98657e+08	2398641904	5.23301e+08	1921119254	4.78087e+08
LOC_Os02g32530.1	Similar to predicted protein.	0	0	172	18.5	9.8	-	-	465083	314595	4.92538e+06	-	1.48352e+06	465083
LOC_Os02g32530.3	Similar to predicted protein.	0	0	137	13.8	9.72	-	1.38453e+06	-	-	-	-	-	-
LOC_Os02g32660.1	Starch branching enzyme 3, Starch synthesis	SBE3, SBEIII*, SBEIII, Sbe3, RBE3, QEIIa, QEIIA, BEIIb, BEIIB, SBEIIb, OsBEIIb, sbe3, SBE III	SBEIII*, SBEIII, Sbe3, RBE3, QEIIa, QEIIA, BEIIb, BEIIB, SBEIIb, OsBEIIb, sbe3, SBE III, OsSBEIIb, SBEIIb	825	92.7	6.07	1323703310	1539081111	9710000000	6544561048	1.49742e+08	3.10177e+07	5.0742e+07	9706366657
LOC_Os02g32730.1	Similar to Alkaline/neutral invertase.	0	OsNIN3	606	67.6	6.73	-	-	-	-	1.71573e+06	-	-	-
LOC_Os02g32760.1	Similar to Acidic ribosomal protein P2a-4 (Fragment).	0	0	113	11.5	4.41	32196447	-	-	-	33405310	-	-	-
LOC_Os02g32860.1	Similar to Poly.	0	OsEnS-38, OsPARP3, PARP3	831	92.3	5.63	-	-	2212027	1.21042e+06	-	-	1.73413e+07	2.21203e+06
LOC_Os02g33080.1	Similar to Carbon-nitrogen hydrolase family protein.	0	OsCPA1	301	33.4	5.44	-	19404491	13555881	2.65648e+07	-	3.64737e+06	-	-
LOC_Os02g33140.1	Similar to 40S ribosomal protein S14 (Clone MCH2).	0	0	151	16.4	10.45	1310226685	528015784	301000000	1.73069e+08	1521947814	453342179	1430702242	3.01194e+08
LOC_Os02g33450.2	2-Cys peroxiredoxin (EC 1.11.1.15), Stomatal closure, Potassium deficiency tolerance	OsPRX2, BAS1	BAS1, OsTPX, Os2-Cys PrxA, 2-Cys PrxA, Os2-CysPrxA, 2-CysPrxA, 2CYSPRXA, OsPRX2, PRX2	261	28.1	6	3.05218e+07	10489849	349000000	3.8126e+08	2.86422e+07	9.8055e+06	3.80137e+07	3.48684e+08
LOC_Os02g33730.1	Similar to Ubiquinol-cytochrome c reductase complex 7.8 kDa protein (EC 1.10.2.2) (Mitochondrial hinge protein) (CR7).	0	0	170	18.5	8.24	-	-	-	-	-	-	-	-
LOC_Os02g34320.1	Similar to H0523F07.7 protein.	0	0	310	31.8	6.04	2.55526e+06	-	-	-	1.69653e+06	-	-	-
LOC_Os02g34370.1	Helix-loop-helix DNA-binding domain containing protein.	0	OsbHLH147, bHLH147	347	36	7.36	2.1259e+06	-	-	-	2924588	-	-	-
LOC_Os02g34510.1	Similar to Vacuolar ATP synthase 16 kDa proteolipid subunit (EC 3.6.3.14) (V- ATPase 16 kDa proteolipid subunit) (Fragment).	0	0	167	16.7	8.47	-	-	-	-	3.43154e+06	-	-	-
LOC_Os02g34540.1	Tetratricopeptide-like helical domain containing protein.	0	0	330	35.1	6.65	1.04623e+06	-	-	-	-	-	-	-
LOC_Os02g34560.1	Alkaline/neutral invertase, Root cell development, Pollen development, Regulation of floral transition	OsCYT-INV1, OsCyt-inv1	OsNIN8	562	63.4	6.8	-	-	1205662	459524	3406420	-	1.88832e+06	1.20566e+06
LOC_Os02g34570.1	Similar to Nucleolar autoantigen-like protein.	0	OsCER7	395	43.2	6.14	1.45965e+06	-	6830417	1682277	3.57608e+06	-	3.35158e+06	6.83042e+06
LOC_Os02g34990.2	Amino acid-binding ACT domain containing protein.	0	0	481	51.6	6.25	4.15142e+06	2.22333e+06	-	-	-	1.37143e+06	-	-
LOC_Os02g35039.1	NAD(P)-binding domain containing protein.	0	0	292	31.2	9.57	-	-	1967170	942845	-	-	4.41568e+06	1.96717e+06
LOC_Os02g35070.1	Similar to Pherophorin-dz1 protein precursor.	0	0	469	52	5.45	5.13887e+07	1.0902e+07	8438225	1.00318e+07	5.30438e+07	1.57136e+07	2.31567e+07	8.43822e+06
LOC_Os02g35160.1	Translation initiation factor SUI1 domain containing protein.	0	0	603	66.9	6.84	2.96387e+07	4.55528e+06	-	-	46495499	4.85714e+06	1.70977e+07	2.50735e+06
LOC_Os02g35320.1	Conserved hypothetical protein.	0	0	418	44.8	8.02	-	-	-	-	3.82731e+06	-	-	-
LOC_Os02g35610.1	Conserved hypothetical protein.	0	0	66	7.5	10.37	-	-	-	-	4.31593e+06	-	-	-
LOC_Os02g36140.2	Diterpene cyclase, Ent-cassa-12, 15-diene synthase, Phytocassane phytoalexins biosynthesis	OsDTC1	OsKS7, KS7, KSL7, OsKSL7, DTC1, OsDTC1, OsKS3, OsDTC1/OsKS7, OsTPS6	829	92.1	5.26	-	-	-	-	-	5837953	-	-
LOC_Os02g36680.1	Conserved hypothetical protein.	0	OsEnS-39	119	12.1	9.47	19224382	-	-	-	-	-	-	-
LOC_Os02g36974.1	F-box protein, Positive regulator of GA signaling	GID2, OsGID2	gid2, GF14e, OsGF14e, OsGID2, 14-3-3e	262	29.7	4.77	1.33582e+08	1016556	1560000000	97496884	1.78675e+07	2.25699e+06	1.63704e+07	1559950264
LOC_Os02g37150.1	Conserved hypothetical protein.	0	0	236	25.5	5.4	-	1.80093e+06	22062456	22884180	-	-	6.39791e+06	2.20625e+07
LOC_Os02g37420.1	Similar to Small GTP-binding protein.	0	OsRab2A2	210	23	7.42	-	-	-	-	2.33984e+07	-	-	-
LOC_Os02g37590.1	PLC-like phosphodiesterase, TIM beta/alpha-barrel domain domain containing protein.	0	0	749	81	6.09	1.01524e+06	788177	4668905	4.04155e+06	2.05506e+06	-	2.91048e+06	4.6689e+06
LOC_Os02g37862.1	Similar to Candida glabrata strain CBS138 chromosome L complete sequence.	0	0	219	24.2	10.11	1809576988	497802614	1270000000	5.36803e+08	1557425492	4.48511e+08	1501763831	1272267443
LOC_Os02g37870.1	Brix domain containing protein.	0	0	331	37.8	9.03	7.03949e+06	-	-	-	6.4138e+06	539997	-	-
LOC_Os02g38190.1	Conserved hypothetical protein.	0	0	202	22.8	10.64	-	-	-	-	4225320	-	-	-
LOC_Os02g38200.1	Similar to NAD-dependent isocitrate dehydrogenase precursor (EC 1.1.1.41).	0	OsIDHc;2, IDHc;2	378	40.6	8	3.11888e+07	4.00462e+06	8229140	5.67767e+06	6.67024e+06	4.12301e+06	1.20034e+07	8.22914e+06
LOC_Os02g38210.1	Chloroplast translational elongation factor Tu.	0	tufA, EF-Tu	467	50.4	6.64	14126840	-	3013887	20414649	6.39233e+06	-	5.33531e+06	3.01389e+06
LOC_Os02g38300.1	Similar to Charged multivesicular body protein 6.	0	0	228	25.5	4.7	-	-	1766174	2.13465e+06	-	-	2.8446e+06	1.76617e+06
LOC_Os02g38795.1	Protein phosphatase 2C, manganese/magnesium aspartate binding site domain containing protein.	0	OsPP2C19, PP2C19, OsPP29	462	51.1	8.47	-	-	-	-	-	1.93722e+06	-	-
LOC_Os02g38810.1	Similar to 26S proteasome subunit RPN7.	0	0	388	44.1	5.8	333927142	2.86608e+07	39615841	3.48243e+07	2.43393e+07	8.01922e+06	2.15353e+07	3.96158e+07
LOC_Os02g38900.1	Similar to Nucleotide-binding protein.	0	OsISC43	355	37.7	4.88	3.17972e+06	-	-	-	1.03741e+06	-	-	-
LOC_Os02g38920.1	Similar to Glyceraldehyde-3-phosphate dehydrogenase, cytosolic 3 (EC 1.2.1.12).	0	OsGapC1	356	39	6.95	4.89941e+08	325192356	504000000	2.68695e+08	513126776	2.66532e+08	1382692038	5.04441e+08
LOC_Os02g39050.1	Isy1-like splicing family protein.	0	0	311	36.4	6.61	6.68362e+06	-	-	-	3878916	1.10101e+06	-	-
LOC_Os02g39180.1	Conserved hypothetical protein.	0	0	129	14.7	10.87	-	13348056	-	-	14712512	7917364	-	-
LOC_Os02g39340.1	Glycine-rich protein (GRP), Regulation of chloroplast development at early leaf stage	OsDG2	OsDG2	250	28.3	9.58	-	-	-	-	1.19487e+06	-	-	-
LOC_Os02g39350.1	Similar to eukaryotic translation initiation factor-related.	0	0	522	57	9.1	-	-	-	-	1.14006e+08	2.68884e+06	7.54637e+07	2.95455e+06
LOC_Os02g39570.1	Amino acid-binding ACT domain containing protein.	0	0	484	52.2	7.5	67223712	2.99534e+07	8058715	2.57746e+06	1.74544e+06	6.49399e+06	28831693	8.05871e+06
LOC_Os02g39700.1	Lupus La protein family protein.	0	0	467	51.7	5.72	2.0771e+06	829520	-	-	2.53238e+06	-	-	-
LOC_Os02g39820.1	Pentatricopeptide repeat domain containing protein.	0	0	683	76.5	6.98	4.41653e+06	-	-	-	8.30197e+06	-	-	-
LOC_Os02g39870.1	Similar to GrpE protein homolog.	0	0	332	36.5	4.72	245073732	3.67688e+08	1870000000	1965306448	2.23686e+08	2.3084e+08	641451635	1873972029
LOC_Os02g39880.1	Phospholipid methyltransferase family protein.	0	0	168	18.8	8.43	-	2.16639e+06	-	-	4.81191e+06	2.18703e+06	-	-
LOC_Os02g39890.1	Similar to Nuclear cap binding protein subunit 2 (20 kDa nuclear cap binding protein) (NCBP 20 kDa subunit) (CBP20).	0	du3, OsCBP20, OsCBP20/du3, CBP20	243	28.6	5.59	7.09475e+06	1.48076e+06	813653	5.39414e+06	-	1187653	2.85047e+06	813653
LOC_Os02g40490.1	Non-protein coding transcript.	0	0	148	16.3	10.43	3.09933e+06	-	-	-	3222347	-	-	-
LOC_Os02g40690.1	Conserved hypothetical protein.	0	0	127	13.7	5.17	3588160	2442649	1274607	1.03183e+06	5766541	-	-	-
LOC_Os02g40880.1	Ribosomal protein L14 family protein.	0	OsRPL14, RPL14	134	15.4	10.29	1933415000	8.11467e+08	503000000	2.41162e+08	2651677493	681741674	1008853690	5.03026e+08
LOC_Os02g41630.2	Non-protein coding transcript.	0	OsPAL, Pal1*, Pal1, PAL, Pal_1, PalI, PAL2, OsPAL01, PAL01, OSPAL, CP-1, GP-1, OsPAL1, PAL3, OsPAL3	701	75.5	6.49	1.90748e+07	1.32772e+08	78801025	3.96068e+07	6.29644e+06	3.84107e+07	2.52592e+07	7.8801e+07
LOC_Os02g42040.1	Similar to predicted protein.	0	0	1104	124.5	5.54	-	-	-	-	-	-	-	-
LOC_Os02g42290.3	Similar to ATP-dependent Clp protease proteolytic subunit (EC 3.4.21.92) (Endopeptidase Clp).	0	OsCLP3, OsClp3, CLP3	298	31.9	7.23	2.41094e+07	4.16608e+06	11917687	1.78099e+07	2.22661e+07	-	2.24606e+07	1.19177e+07
LOC_Os02g42320.2	Proteasome subunit alpha type 2 (EC 3.4.25.1) (20S proteasome alpha subunit B) (20S proteasome subunit alpha-2).	0	PAB2, OsPAB2	235	25.8	5.48	5.77797e+08	4.88595e+08	1350000000	13551331	6.60416e+08	2.50074e+08	808702502	1351526924
LOC_Os02g42330.1	Nitrilase, Regulation of root growth	OsNIT2, OsNIT4B	OsNIT1, NIT1, OsNIT2, NIT2, OsNIT4B, NIT4B	357	38	6.09	1.11565e+07	2.72381e+06	9794624	7.68944e+06	2.89466e+06	1.11982e+06	9.06963e+06	9.79462e+06
LOC_Os02g42350.1	Nitrilase, Regulation of root growth	OsNIT1, OsNIT4A	OsNIT1, NIT1, OsNIT2, NIT2, OsNIT4A, NIT4A	362	38.7	5.33	8.24055e+07	6.9924e+07	136000000	1.08197e+08	100106589	2.4994e+07	9.41267e+07	1.36378e+08
LOC_Os02g42700.1	Similar to Thioredoxin M-type, chloroplast precursor (TRX-M).	0	OsTRXM1	173	18.6	9	-	-	703944	521415	-	-	-	-
LOC_Os02g43020.1	Similar to heat shock protein STI.	0	OsHop/Sti1a, Hop/Sti1a, Sti1a	578	64.9	6.38	2183262674	1811399448	3310000000	2431746202	3295043923	9.72506e+08	1941870071	3306136105
LOC_Os02g44220.1	Similar to peroxisomal biogenesis factor 19.	0	0	260	28.3	4.51	-	-	1070212	495588	3.25582e+06	-	-	-
LOC_Os02g44330.1	YbaK/aminoacyl-tRNA synthetase associated region domain containing protein.	0	0	230	25.6	7.21	1.812e+06	-	471604	1.10964e+07	1.40162e+06	-	875770	471604
LOC_Os02g44500.1	Glutathione peroxidase 3, Hydrogen peroxide homeostasis, Root and shoot development, ABA regulatory pathway component	OsGPX3	OsGpx3, GPX3, OsGPx03	238	25.8	9.36	-	-	2329352	2.76201e+06	-	-	2.8793e+06	2.32935e+06
LOC_Os02g44510.1	Similar to UDP-glucose:glycoprotein glucosyltransferase 1 precursor (EC 2.4.1.-) (UDP-glucose ceramide glucosyltransferase-like 1) (UDP-- Glc:glycoprotein glucosyltransferase) (HUGT1).	0	0	652	75	6.76	1.44034e+06	4.43729e+06	621853	217036	-	1.95004e+06	-	-
LOC_Os02g44520.1	Similar to predicted protein.	0	OsSub19, SUB19	1359	148.5	6.58	554997484	2.17795e+08	435000000	2.79633e+08	7.37703e+08	2.34302e+08	897320437	4.35231e+08
LOC_Os02g44540.2	Similar to cDNA clone:J013020D20, full insert sequence.	0	0	209	22.4	6.35	1.71477e+06	-	-	-	-	-	-	-
LOC_Os02g44630.1	Aquaporin.	0	OsPIP1a, OsPIP1;1, PIP1a, RWC-1, PIP1-1, RWC1, OsPIP1-1, PIP1;1, PIP1-5	289	30.7	8.82	1.94947e+06	-	-	-	-	-	-	-
LOC_Os02g44770.1	Hypothetical protein.	0	0	974	108.3	9.1	3384398	-	-	-	-	-	-	-
LOC_Os02g44810.1	tRNA pseudouridine synthase family protein.	0	0	581	63.7	5.41	13873821	7.09516e+06	12953271	8.89539e+06	1.81641e+07	1.74199e+06	2.28226e+06	1.29533e+07
LOC_Os02g44990.1	F-box domain protein, Regulation of root growth, Negative role in response to abiotic stress	MAIF1	MAIF1, OsFbox104, Os_F0528	377	41.3	7.47	1297441	-	-	-	-	-	-	-
LOC_Os02g45650.1	Similar to CAAX prenyl protease 1 homolog.	0	0	425	48.4	7.39	1.78109e+07	26848525	2011159	3.2448e+06	20197759	6.00274e+06	3.86354e+07	2.01116e+06
LOC_Os02g45820.1	Zinc finger, Tim10/DDP-type family protein.	0	0	84	8.9	6.48	1497177	-	-	-	2599731	-	-	-
LOC_Os02g46130.1	Similar to Aspartyl-tRNA synthetase (EC 6.1.1.12) (Aspartate--tRNA ligase) (AspRS).	0	0	549	60.8	6.32	2.11108e+08	3.8944e+07	125000000	6.56223e+07	381376214	1.03578e+08	6.03499e+08	1.24801e+08
LOC_Os02g46510.1	Clathrin coat associated protein AP-50 domain containing protein.	0	0	438	49.2	9.25	20453802	1.42589e+07	3382706	4.42105e+06	2.843e+07	4993828	14603885	3.38271e+06
LOC_Os02g46956.1	Conserved hypothetical protein.	0	0	346	37.2	4.54	2.77888e+07	8.33619e+06	25429549	3548156	4.17457e+07	5.87371e+06	3.09757e+07	25429549
LOC_Os02g47140.2	Similar to 60S ribosomal protein L12.	0	0	166	17.7	9.16	1701764702	7.0442e+08	486000000	2.41261e+08	2070124653	7.02952e+08	1659758626	485915717
LOC_Os02g47590.1	Similar to ornithine carbamoyltransferase.	0	0	367	39.6	6.86	-	-	15040722	7.47134e+06	2.82569e+06	-	1.10178e+07	1.50407e+07
LOC_Os02g47600.2	Similar to Inorganic pyrophosphatase-like protein.	0	0	214	24.1	5.86	-	-	21474031	5.98697e+06	-	-	-	-
LOC_Os02g47850.1	Similar to Carbamoyl-phosphate synthase small chain.	0	GAT1	473	51.2	6.9	-	-	2624191	1.24471e+06	-	-	-	-
LOC_Os02g48010.1	Hypothetical conserved gene.	0	0	1155	132.3	5.2	1.03916e+06	-	-	-	-	-	-	-
LOC_Os02g48110.1	Heat shock protein Hsp70 family protein.	0	0	902	99.3	5.4	1.20853e+08	3.11313e+08	878000000	5.88247e+08	1.05793e+08	1.58961e+08	5.70798e+08	8.77854e+08
LOC_Os02g48360.1	Similar to Pyrophosphate--fructose 6-phosphate 1-phosphotransferase alpha subunit (EC 2.7.1.90) (PFP) (6-phosphofructo kinase, pyrophosphate dependent) (Pyrophosphate-dependent 6-phosphofructose-1 kinase) (PPi-PFK).	0	OsPFPA1, OsPFP1a1, PFP1a1	617	67.1	7.11	2.92768e+08	1.90217e+08	137000000	6.97871e+07	2.81102e+08	5.84538e+07	3.18357e+08	1.37375e+08
LOC_Os02g48380.1	Similar to predicted protein.	0	0	1177	130.9	6	-	-	-	-	1.76721e+06	-	-	-
LOC_Os02g48390.1	Ribose-phosphate pyrophospho kinase 4 (EC 2.7.6.1) (Phosphoribosyl pyrophosphate synthetase 4).	0	0	325	36.1	6.79	-	-	-	-	-	-	-	-
LOC_Os02g48480.1	Conserved hypothetical protein.	0	0	101	10.4	4.55	1.02528e+08	43096721	127000000	1.54622e+08	1.81385e+08	7.61639e+07	2.4104e+08	1.26531e+08
LOC_Os02g48560.1	Similar to Delta-12 fatty acid desaturase.	0	OsFAD2, OsFAD2-1, OsaFAD2-1	452	51.2	8.27	2916697	-	-	-	18174385	-	-	-
LOC_Os02g48590.1	Esterase/lipase/thioesterase domain containing protein.	0	0	223	23.5	9.39	-	-	1468783	1.0064e+06	-	-	1.84091e+06	1.46878e+06
LOC_Os02g48620.1	Tetratricopeptide-like helical domain containing protein.	0	0	1426	153.5	6.35	1.12445e+08	-	-	-	2.65182e+08	2.9312e+06	2.9107e+07	2.58376e+06
LOC_Os02g48660.1	Similar to 60S ribosomal protein l31 (Fragment).	0	0	123	14.1	9.89	182601936	254629131	-	-	2.71315e+08	54640996	-	-
LOC_Os02g48720.1	ADP, ATP carrier protein, mitochondrial precursor (ADP/ATP translocase) (Adenine nucleotide translocator) (ANT).	0	ant, ricANC1, ANC1	382	41.5	9.77	322617846	156412799	122000000	2.0016e+06	542814088	33203728	64022743	122078265
LOC_Os02g48830.1	Similar to 65kD microtubule associated protein.	0	0	589	66.4	5.39	-	-	-	-	4424132	-	-	-
LOC_Os02g48980.1	Similar to Gpi-anchored protein (Fragment).	0	0	167	18	6.93	-	-	-	-	-	-	-	-
LOC_Os02g49090.1	Similar to Peptidase S26A, signal peptidase I; WD40-like.	0	OsWD40-53	1339	144.5	6.1	2.81914e+07	859602	-	-	1.76516e+07	1.52917e+06	2.17028e+07	338254
LOC_Os02g49140.1	Similar to Alpha galactosyltransferase (Fragment).	0	OsGT7	447	49.6	7.27	5.12128e+06	-	-	-	2.8414e+06	-	-	-
LOC_Os02g49320.1	Thioredoxin fold domain containing protein.	0	0	432	46.6	6.48	-	-	-	-	1.61568e+06	-	-	-
LOC_Os02g49360.1	tRNA (guanine-N1-)-methyltransferase, eukaryotic domain containing protein.	0	0	403	44.9	5.14	3.43268e+06	1.79572e+06	21979200	15038869	-	-	-	-
LOC_Os02g49450.1	Similar to BSD domain containing protein.	0	0	303	33.9	4.75	-	706839	-	-	-	-	4238213	1.79517e+06
LOC_Os02g49720.1	Mitochondrial aldehyde dehydrogenase, Submergence tolerance	ALDH2a	OsALDH2a, ALDH2a, Aldh2a, OsSTA73, OsALDH2B5, ALDH2B5	583	62.3	7.05	-	7.03853e+07	31441984	2.28341e+07	-	-	1.00605e+07	3.1442e+07
LOC_Os02g49720.2	Mitochondrial aldehyde dehydrogenase, Submergence tolerance	ALDH2a	OsALDH2a, ALDH2a, Aldh2a, OsSTA73, OsALDH2B5, ALDH2B5	561	59.8	6.7	7.38055e+07	-	-	-	5.87369e+07	1.84487e+07	-	-
LOC_Os02g49980.1	Similar to ADP-ribosylation factor-like protein.	0	OsARL1b, ARL1b	184	20.6	8.43	5.03844e+06	-	-	-	2705874	-	-	-
LOC_Os02g50210.1	Similar to Erwinia induced protein 2.	0	0	132	15.1	8.65	-	-	-	-	4.61481e+06	9875394	5.83371e+06	27164610
LOC_Os02g50240.1	Glutamine synthetase shoot isozyme (EC 6.3.1.2) (Glutamate--ammonia ligase) (Clone lambda-GS28).	0	OsGLN1;1, GS1, RGS28, OsGS1;1, GS1;1, OsGS, GS1, GLN1-1	356	39.2	5.73	18109967	5.00378e+07	175000000	212716035	1.58746e+07	4.37923e+07	1.34053e+08	1.75273e+08
LOC_Os02g50240.2	Glutamine synthetase shoot isozyme (EC 6.3.1.2) (Glutamate--ammonia ligase) (Clone lambda-GS28).	0	OsGLN1;1, GS1, RGS28, OsGS1;1, GS1;1, OsGS, GS1, GLN1-1	266	29.4	6.07	-	-	1262745	1225176	-	-	-	-
LOC_Os02g50350.1	Cytosolic dihydroorotate dehydrogenase, Tolerance to salt and drought, Nitrosative stress response	OsDHODH1	OsDHODH1	414	45.3	6.73	-	-	9025616	4.85756e+06	-	-	2.52033e+06	9.02562e+06
LOC_Os02g50620.1	Similar to Pyruvate dehydrogenase E1 component alpha subunit, mitochondrial precursor (EC 1.2.4.1) (PDHE1-A).	0	OsPDHE1-A	390	42.7	7.77	1.38034e+08	252823849	433000000	2.25757e+08	5.60439e+07	31339048	2.85243e+08	4.33117e+08
LOC_Os02g50790.2	Nuclear-pore anchor protein, Likely homolog of the vertebrate translocated promoter region protein, Panicle development	OsTPR	OsTPR	677	74	4.78	880090	-	-	-	2.18587e+06	-	-	-
LOC_Os02g50799.1	Nuclear-pore anchor protein, Likely homolog of the vertebrate translocated promoter region protein, Panicle development	OsTPR	OsTPR	501	56.6	5.06	10140802	-	12250512	1.24013e+07	17099351	-	1.8986e+07	1.22505e+07
LOC_Os02g50830.1	Similar to T23E23.20.	0	0	181	19.9	5.48	878493	-	-	-	-	-	-	-
LOC_Os02g51180.1	Cullin3a protein, Regulation of cell death and immunity	CUL3A, OsCUL3a	OsCUL3a, CUL3a	736	85.7	7.58	2829298	-	-	-	-	-	-	-
LOC_Os02g51290.1	Similar to HVA22-like protein e (AtHVA22e).	0	0	192	22.3	5.64	1.92046e+06	-	-	-	4.21944e+06	-	-	-
LOC_Os02g51400.1	Similar to ATPase.	0	0	975	109.5	5.55	2.67783e+06	-	-	-	586543	-	-	-
LOC_Os02g51430.1	Similar to SEC6.	0	0	755	85.4	4.93	680439	-	-	-	-	-	-	-
LOC_Os02g51750.1	Calcium-binding protein, Annexin, Heat and drought stress tolerance	ANN2, OsANN2	OsANN2, OsANN1, ANN1	314	35.5	7.25	1.69337e+06	-	2062931	695278	2483633	-	308858	2.06293e+06
LOC_Os02g52140.1	Similar to Polyadenylate-binding protein 2.	0	OsPABN1	216	24.4	5.17	-	-	-	-	-	1.31595e+06	-	-
LOC_Os02g52140.2	Similar to Polyadenylate-binding protein 2.	0	OsPABN1	212	24.1	5.17	-	-	-	-	9899455	-	-	-
LOC_Os02g52150.1	Similar to Low molecular weight heat shock protein precursor (Mitochondrial small heat shock protein 22).	0	OsHsp24.1, OsHSP24.1	221	24.1	8.37	1.48645e+07	4.64048e+06	-	-	-	3.41409e+06	-	-
LOC_Os02g52150.2	Similar to Low molecular weight heat shock protein precursor (Mitochondrial small heat shock protein 22).	0	OsHsp24.1, OsHSP24.1	220	24.1	7.5	-	-	10040291	1.17009e+07	80393594	-	1.98381e+07	1.00403e+07
LOC_Os02g52430.2	Dimethylmenaquinone methyltransferase family protein.	0	0	298	32.3	8.03	-	2552513	20871488	3.96542e+07	-	-	1.65928e+07	2.08715e+07
LOC_Os02g52450.3	Similar to Regulator of ribonuclease-like protein 2.	0	0	168	17.8	6.54	-	-	33982350	2.27346e+07	-	-	-	-
LOC_Os02g52860.1	Mitochondrial phosphate transporter.	0	OsPT15	368	38.9	9.28	3.64845e+07	1.8653e+07	28153021	567374	4.43585e+07	3.30748e+07	38034393	2.8153e+07
LOC_Os02g52880.1	YbaK/aminoacyl-tRNA synthetase associated region domain containing protein.	0	OsERF#126, OsERF126	322	35	7.02	2.07665e+08	85970857	33344051	10943847	345543976	6.99861e+07	2.47324e+08	3.33441e+07
LOC_Os02g52920.1	Similar to transmembrane emp24 domain-containing protein 10.	0	0	218	23.8	6.52	-	6.70055e+06	-	-	-	-	-	-
LOC_Os02g53060.1	Beta 1 subunit of 20S proteasome.	0	OsPBA1	246	26.3	5.78	6.74856e+08	6.58207e+08	942000000	7.66752e+08	8.65565e+08	5.01061e+08	1178839836	9.41702e+08
LOC_Os02g53300.1	Description	RAP-DB Gene Symbol Synonym(s)	Oryzabase Gene Symbol Synonym(s)	137	14.5	11.49	2.59641e+06	-	-	-	-	-	-	-
LOC_Os02g53420.1	Similar to heat shock 70 kDa protein.	0	OsISC23	679	72.9	5.59	1.08244e+08	110394228	195000000	1.4158e+08	1.25917e+08	2.49644e+07	75080066	1.95056e+08
LOC_Os02g53500.1	Replication factor C subunit 3, DNA replication and repair, Regulation of cell proliferation	OsRFC3	OsRFC3	367	40.3	8.97	1.05465e+06	-	-	-	-	-	-	-
LOC_Os02g54120.1	Similar to NOT2/NOT3/NOT5 family protein, expressed.	0	0	622	66.3	8.25	-	-	-	-	1.01103e+06	-	-	-
LOC_Os02g54210.1	Description	RAP-DB Gene Symbol Synonym(s)	Oryzabase Gene Symbol Synonym(s)	1239	138.5	8.4	5559423	8047405	-	-	7201107	-	-	-
LOC_Os02g54254.1	Lysine ketoglutarate reductase/saccharopine dehydrogenase, Lysine-degrading enzyme in developing grain	OsLKR/SDH	OsLKR/SDH	1061	116.6	6.47	8.11532e+07	1.96863e+08	219000000	118028405	1.32891e+07	5.14555e+07	1.37754e+08	2.18853e+08
LOC_Os02g54340.1	Similar to 26S protease regulatory subunit 7 (Fragment).	0	OsRpt1b, Rpt1b	426	47.7	6.29	4.64666e+08	3.054e+08	249000000	2.86187e+08	8.10761e+08	1.64323e+08	3.34596e+08	2.49352e+08
LOC_Os02g54470.2	Similar to Ribosomal protein L35A.	0	0	112	12.7	10.55	233087378	80127926	65700362	2.40153e+07	518716736	87341833	207757860	6.57004e+07
LOC_Os02g54650.1	Diacylglycerol kinase accessory region domain containing protein.	0	OsDGK3	488	53.9	6.73	-	1.34807e+06	-	-	1.46494e+06	769616	-	-
LOC_Os02g54700.2	Similar to Eukaryotic translation initiation factor 3 subunit-like protein.	0	eIF-3g, OseIF3g, RBP-43	289	32	8.5	1.57919e+08	19966863	60323199	5.35977e+07	5.99223e+08	3.19106e+07	1.59434e+08	60323199
LOC_Os02g54820.1	Similar to trehalose-6-phosphate synthase.	0	OsTPS5	886	98.1	7.56	3.02538e+06	-	-	-	-	-	-	-
LOC_Os02g55030.1	Similar to Nudix hydrolase 3 (EC 3.6.1.-) (AtNUDT3). Splice isoform 2.	0	0	776	87.4	5.15	-	-	315582	891124	-	-	-	-
LOC_Os02g55060.2	Cytochrome b5 domain containing protein.	0	OsSBP	102	10.8	5.52	-	-	1197034	1102652	-	-	-	-
LOC_Os02g55140.1	Similar to Leucine aminopeptidase (Cytosol aminopeptidase) (Fragment).	0	0	598	61.8	8.1	5.00421e+08	1047083555	1340000000	1005440882	1.34006e+08	3.42506e+08	6.71344e+08	1342118944
LOC_Os02g55440.2	Nonaspanin (TM9SF) family protein.	0	0	665	74.1	6.84	1.62474e+07	2621443	7085497	7.10998e+06	3.69496e+07	8299329	1.29048e+07	7.0855e+06
LOC_Os02g55560.1	Protein phosphatase 2C 27, Negative regulation of cold tolerance	OsPP2C27	OsPP2C27, PP2C27, OsPP40	354	39.2	5.02	130680921	6.04712e+07	41850261	3.6311e+07	8.13393e+07	2.83378e+07	79868893	41850261
LOC_Os02g55590.1	Similar to predicted protein.	0	0	546	60.8	7.83	-	1271785	-	-	-	-	-	-
LOC_Os02g55630.1	PRLI-interacting factor L (Fragment).	0	0	447	49.1	6.55	-	-	-	-	1.40273e+06	-	-	-
LOC_Os02g55880.1	Similar to calcineurin subunit B.	0	0	175	20.2	4.73	-	-	2383875	1.26171e+06	-	-	-	-
LOC_Os02g56000.1	Similar to 26S protease regulatory subunit 6A homolog.	0	TBPOs-1, OsRpt5a, Rpt5a	429	47.8	5.07	4.68928e+08	1.45285e+08	259000000	1.09208e+08	38643196	4.62371e+06	2.42417e+08	2.59196e+08
LOC_Os02g56014.1	Similar to predicted protein.	0	OsRPS30	62	6.9	12.03	289599168	88738840	14787836	7236587	482546800	77928432	327408096	14787836
LOC_Os02g56110.1	Armadillo-type fold domain containing protein.	0	0	889	97.2	6.46	-	-	-	-	1.62957e+06	-	-	-
LOC_Os02g56130.1	Proliferating cell nuclear antigen (PCNA)	OsPCNA	OsPCNA	263	29.3	4.75	-	-	4735384	3.27535e+06	772441	-	-	-
LOC_Os02g56320.1	Hypothetical gene.	0	SSIV-3, OsSSIV-3	720	81.3	6.64	-	-	822651	6.39265e+06	-	-	-	-
LOC_Os02g56740.1	Trimeric LpxA-like domain containing protein.	0	0	732	81.4	4.72	1.03416e+08	4.53969e+07	179000000	6.16332e+07	1.1413e+08	3.85256e+07	9.66157e+07	1.79269e+08
LOC_Os02g56960.1	Similar to Ribosomal Pr 117 (Fragment).	0	0	140	15	10.39	1098895970	388892657	257000000	1.12091e+08	1146472173	3.99487e+08	1080976431	2.57424e+08
LOC_Os02g56990.1	Similar to 60S ribosomal protein L37 (G1.16).	0	OsRPL37	95	10.8	11.74	285921704	106111840	-	-	280083936	101479958	-	-
LOC_Os02g57040.1	S-nitrosoglutathione reductase, Root growth tolerance to ammonium, Potassium homeostasis	OsGSNOR	OsGSNOR, GSNOR, GSNOR1, OsGSNOR1	381	40.8	7.17	1.24756e+06	-	2427980	1.1146e+06	2.02977e+06	-	7.12846e+06	2.42798e+06
LOC_Os02g57070.1	S1, RNA binding domain containing protein.	0	0	197	20.9	7.42	5.56221e+06	1.88129e+06	5261011	3.30772e+06	5.56357e+06	1.93895e+06	2.0733e+06	5.26101e+06
LOC_Os02g57090.1	C2 domain containing protein.	0	0	999	110.7	9.36	-	1.7982e+06	-	-	-	-	-	-
LOC_Os02g57180.1	Mitochondrial complex I subunit, Mitochondrial NADH dehydrogenase [ubiquinone] 1 alpha subcomplex subunit, Embryo development, Endosperm starch synthesis	OsNDUFA9, FLO13	OsNDUFA9, NDUFA9	408	44.3	9.2	3.54072e+07	1.41729e+07	2191295	3.06671e+06	4.05703e+07	1.43776e+07	2.92692e+07	2.19129e+06
LOC_Os02g57240.1	Potassium channel, voltage-dependent, beta subunit, KCNAB-related domain containing protein.	0	OsKOB1	328	36.4	7.4	65041492	21632083	23293468	1.32897e+07	112907078	3.14794e+07	102002597	2.32935e+07
LOC_Os02g57380.1	Thioredoxin domain 2 containing protein.	0	0	188	20.6	6.18	-	-	-	-	1.67247e+06	-	-	-
LOC_Os02g57540.1	Ribosomal protein L28e domain containing protein.	0	0	147	16.6	10.36	219862880	329455904	-	-	258777248	-	-	-
LOC_Os02g57570.1	Similar to mate efflux family protein.	0	OsMATE7	363	38.7	4.87	814170	-	-	-	-	-	-	-
LOC_Os02g57640.1	Similar to RNA-binding protein Nova-1.	0	0	343	36.7	6.65	4.87439e+06	775735	-	-	23063856	1.68504e+06	-	-
LOC_Os02g57690.1	Galactose oxidase/kelch, beta-propeller domain containing protein.	0	0	519	56.6	5.9	-	-	2097064	612366	-	-	6.83876e+06	2.09706e+06
LOC_Os02g57854.1	Similar to Vacuolar ATP synthase subunit F (EC 3.6.3.14) (V-ATPase F subunit) (Vacuolar proton pump F subunit) (V-ATPase 14 kDa subunit).	0	0	130	14.4	5.96	-	-	5650559	3926014	1.22514e+06	1.01488e+06	2776594	5.65056e+06
LOC_Os02g58020.1	Hypothetical conserved gene.	0	OsABCF1, OsABCF1_1, OsABCF1_2, OsABCF1_3	722	80.4	6.48	2.43825e+07	4155156	-	-	6.00288e+07	7.00253e+06	-	-
LOC_Os02g58070.1	Similar to prolyl 4-hydroxylase alpha-2 subunit.	0	0	310	34.2	8.72	-	-	-	-	2428109	-	-	-
LOC_Os02g58090.1	Protein of unknown function DUF382 domain containing protein.	0	0	582	66	5.07	-	-	-	-	4.35128e+06	-	-	-
LOC_Os02g58110.1	Hypothetical conserved gene.	0	0	592	65.3	5.95	1.1777e+06	-	-	-	2.01011e+06	-	-	-
LOC_Os02g58300.1	Pentatricopeptide repeat domain containing protein.	0	0	423	45.7	9.55	8.20952e+06	-	-	-	8757842	-	-	-
LOC_Os02g58340.1	Similar to protease PrlC candidate1.	0	0	770	86.2	6.07	-	-	3815932	1.7411e+06	-	-	-	-
LOC_Os02g58480.1	Non-protein coding transcript.	0	0	846	96.1	6.4	-	-	-	-	-	-	-	-
LOC_Os02g58510.1	Similar to 3-hydroxy-3-methylglutaryl-coenzyme A reductase 2.	0	0	378	37.8	7.25	1419688	-	-	-	1.80167e+06	1.61017e+06	2.04658e+06	1.18878e+06
LOC_Os02g58550.1	Similar to chloroplast channel forming outer membrane protein.	0	0	185	20.9	10.14	-	-	-	-	841308	-	-	-
LOC_Os02g58620.1	Similar to antiporter/ drug transporter.	0	OsFRDL3	1097	116.3	9.26	1.45222e+06	-	-	-	-	-	-	-
LOC_Os02g58650.1	Similar to predicted protein.	0	0	336	36.9	6.64	-	-	1351920	2.69789e+06	-	-	-	-
LOC_Os03g01120.1	Plasma membrane proton pump ATPase (H<sup>+</sup>-ATPase), Pi acquisition and transport, Nutrient uptake during mycorrhizal symbioses	Os-HA1, OsA8	OSA8, OsA8, A8, osAHA8, AHA8, Os-HA1, OsHA1	970	106.6	6.81	-	-	-	-	-	-	-	-
LOC_Os03g01530.1	Tubulin beta-1 chain (Beta-1 tubulin).	0	OsTUB2, TUBB2	447	50.2	4.83	4562719	-	-	-	5.92877e+06	-	-	-
LOC_Os03g01660.1	Similar to ASK20.	0	0	345	39.4	5.83	-	-	-	-	1.31181e+06	-	-	-
LOC_Os03g01750.1	Hypothetical conserved gene.	0	OsPP42, PP42, OsSEX4	368	41.5	6.64	-	-	6727060	4.16953e+06	-	-	-	-
LOC_Os03g01900.1	Similar to 40S ribosomal protein S17-4.	0	OsRPS17	144	16.6	10.33	2.949e+07	1.05565e+08	-	-	6.60763e+06	6.05166e+06	-	-
LOC_Os03g01910.1	Similar to transcription factor BTF3.	0	Osj3g1BTF3, BTF3a, Os03g1BTF3	176	19.3	5.36	-	-	4491445	4.13739e+06	-	-	-	-
LOC_Os03g02050.1	Nonspecific lipid-transfer protein 2 (nsLTP2) (7 kDa lipid transfer protein).	0	nsLTP2, OsLTP2.3, Ltp2, OsLTP2, RLTP2, OsLtpII.3	96	9.5	8.95	9287935	-	-	-	13239057	-	-	-
LOC_Os03g02100.1	Similar to TWN2 (TWIN 2); ATP binding / aminoacyl-tRNA ligase/ nucleotide binding / valine-tRNA ligase.	0	0	1005	114.2	7.02	1.36532e+06	-	-	-	-	-	-	-
LOC_Os03g02150.1	Clathrin/coatomer adaptor, adaptin-like, appendage, C-terminal subdomain domain containing protein.	0	0	993	111.2	5.68	4.94141e+07	1.24124e+07	14364621	7.47891e+06	60237562	6.46958e+06	3.59035e+07	1.43646e+07
LOC_Os03g02260.1	Similar to Heat shock 70 kDa protein, mitochondrial precursor.	0	OsISC24, HSP70	676	72.5	5.88	1.58054e+06	1.01679e+06	7794135	3.13355e+06	-	-	-	-
LOC_Os03g02270.1	Tetratricopeptide-like helical domain containing protein.	0	0	482	52.2	4.98	1.09493e+07	6.4549e+06	2918848	2.75099e+06	2.22501e+07	892152	1.02971e+07	2.91885e+06
LOC_Os03g02380.1	Similar to Major Facilitator superfamily protein.	0	OsCd1	457	50.2	7.25	-	-	-	-	1.95682e+06	-	-	-
LOC_Os03g02410.1	Similar to GHMP kinase-related.	0	0	1072	117	6.84	1.2782e+06	2.7738e+06	-	-	-	659658	-	-
LOC_Os03g02514.2	Similar to Hydrolase, alpha/beta fold family protein, expressed.	0	0	355	38.8	7.28	1.99879e+06	-	-	-	3.95069e+06	-	-	-
LOC_Os03g02540.1	Constitutive photomorphogenic 11.	0	0	441	49.8	6.89	1.36881e+08	9.2586e+07	158000000	7.90276e+07	1.04484e+08	7.09606e+07	1.66585e+08	1.57993e+08
LOC_Os03g02560.1	Similar to F-box protein.	0	Os_F0716	396	44.8	4.88	-	-	-	-	1.6554e+06	-	-	-
LOC_Os03g02610.1	Beta-glucanase family protein.	0	0	312	32.9	4.61	-	-	534663	311715	-	-	-	-
LOC_Os03g02960.1	Similar to Nascent polypeptide-associated complex alpha subunit-like protein 3 (NAC-alpha-like protein 3) (Alpha-NAC-like protein 3).	0	0	221	23.7	4.44	2.43981e+06	-	-	-	-	-	-	-
LOC_Os03g02970.1	Dicer-like protein, miRNA biogenesis, Reguration of development	DCL1, Dcl1, OsDCL1, osDCL1, Os-DCL1	Dcl1, OsDCL1, osDCL1, Os-DCL1, OsDCL1a, DCL1a	1883	210.1	6.67	4.0809e+06	-	-	-	-	-	-	-
LOC_Os03g03660.1	Calcium-dependent protein kinase, isoform 11 (EC 2.7.1.-) (CDPK 11).	0	OsCDPK7, OsCPK7, CDPK1, OsCDPK11, CDPK12, OsCDPK13	564	63.8	6	-	1217944	-	-	-	5.71954e+06	-	-
LOC_Os03g03710.1	Similar to predicted protein.	0	0	919	102.7	6.74	-	-	-	-	-	-	-	-
LOC_Os03g03720.1	Similar to cDNA clone:J013118G18, full insert sequence.	0	GADPH, OsGAPDHB, GAPDHB, OsGAPB, GAPB	444	47.1	6.68	2833423	-	5385363	2.97425e+06	-	-	2.09861e+06	5.38536e+06
LOC_Os03g03770.1	NADH-ubiquinone oxidoreductase B18 subunit family protein.	0	0	109	12.2	8.16	2.62812e+06	-	-	-	11562303	-	2401871	528968
LOC_Os03g03810.1	Defensin, Plant antimicrobial peptide, Pathogen defense	OsDEF8	DEFL8, OsDEFL8, OsDf-08, Df-08	81	8.8	8.51	29664102	1.72747e+07	-	-	43101554	26033376	100471668	942306
LOC_Os03g03910.1	Similar to Catalase isozyme 2 (EC 1.11.1.6).	0	OsCat, OsCatC, OsCATC, NOE1, noe1, catC, OsCATC, CAT3, OsCAT3	492	56.7	7.42	-	-	-	-	-	-	-	-
LOC_Os03g04169.1	Similar to ATP phosphoribosyl transferase.	0	0	404	43.9	6.74	22560510	4.99346e+07	5146668	5.41835e+07	1.64512e+07	6.05583e+06	21895890	5.14667e+06
LOC_Os03g04340.1	24-methylenesterol C-methyltransferase 2 (EC 2.1.1.143) (24-sterol C- methyltransferase 2) (Sterol-C-methyltransferase 2).	0	Ossmt2-1	363	40.6	8.09	3.77858e+06	-	-	-	9.35215e+06	-	-	-
LOC_Os03g04545.1	Conserved hypothetical protein.	0	0	108	11.5	9.58	-	-	-	-	4589498	-	-	-
LOC_Os03g04750.1	60S ribosomal protein L21.	0	0	164	18.7	10.4	16044934	3765629	414000000	62518964	761453741	314785888	373493768	414283435
LOC_Os03g04770.1	Similar to Beta-amylase PCT-BMYI (EC 3.2.1.2).	0	OsBamy2, Bamy2, OsBmy3, Bmy3	557	60.7	5.81	-	-	5651250	2.7504e+06	-	868225	7444951	5.65125e+06
LOC_Os03g04970.1	Similar to mitochondrial chaperonin-60 [Oryza sativa (japonica cultivar-group)].	0	htpB	577	61	5.72	3.48251e+08	192520846	281000000	1.84382e+08	5.7434e+08	145884854	3.91054e+08	2.80914e+08
LOC_Os03g05290.1	Similar to cDNA clone:001-014-B06, full insert sequence.	0	OsTIP1;1, TIP1-1, rTIP1	250	25.7	6.51	2.96341e+07	24984690	28222474	14394628	22755270	15848867	7.77328e+07	28222474
LOC_Os03g05730.1	Hypothetical conserved gene.	0	OsCDC48, CDC48, OsCDC48-1, CDC48-1	809	89.7	5.26	2713285538	1.48267e+08	1790000000	1286332470	4.83353e+08	1231479508	2400437120	1791357312
LOC_Os03g05740.1	Similar to Small GTP-binding protein.	0	OsRab5A1, OsRab5b, Rab5b	199	21.6	6.34	-	-	-	-	-	-	-	-
LOC_Os03g05812.1	Similar to predicted protein.	0	0	863	94.7	5.38	5285975	-	-	-	3.4952e+06	-	-	-
LOC_Os03g05980.1	Similar to 40S ribosomal protein S9.	0	OsRPS9-2	195	22.7	10.29	1384754157	1134570074	810000000	3.87598e+08	2735295088	997659937	2731859195	8.09656e+08
LOC_Os03g06240.1	Similar to YT521-B-like family protein, expressed.	0	0	708	76.5	8.18	1.05268e+07	-	-	-	8.15659e+07	-	-	-
LOC_Os03g06620.1	Similar to 1, 2-dihydroxy-3-keto-5-methylthiopentene dioxygenase 2.	0	Sip2A, ARD 2, ARD2, OsARD2, OsARD, IDI1, OsIDI1	198	23.5	5.2	-	4.97678e+06	-	-	10062034	-	-	-
LOC_Os03g06980.1	Alba, DNA/RNA-binding protein family protein.	0	OsAlba4, Alba4	309	33.2	9.99	2.50197e+07	7.48555e+06	-	-	2.66556e+07	-	-	-
LOC_Os03g07150.1	Serine/threonine protein phosphatase 2A catalytic subunit	OsPP2A-5	OsPP44, PP44	314	35.6	5.24	8957124	-	4133623	1.92844e+06	-	1.84522e+07	-	-
LOC_Os03g07180.1	Late embryogenesis abundant protein repeat containing protein.	0	OsLEA16	400	41.8	8.38	-	-	3760884	1.50741e+07	-	-	1.90313e+06	3.76088e+06
LOC_Os03g07420.1	3-dehydroquinate synthase family protein.	0	0	390	42.4	5.66	1.77849e+06	-	6020735	1.08544e+07	-	-	-	-
LOC_Os03g07480.1	Similar to Sucrose transporter.	0	OsSUT1, OsSUT2	611	63.7	8.76	4165297	-	-	-	-	-	-	-
LOC_Os03g07570.1	Similar to Alanine:glyoxylate aminotransferase-like protein (Fragment).	0	0	486	52.7	8.28	9.96011e+07	6.54462e+08	32111854	2.46256e+07	5.57045e+06	8775537	9.86869e+06	3.21119e+07
LOC_Os03g07840.1	Similar to Adenylosuccinate synthetase, chloroplast precursor (EC 6.3.4.4) (IMP-- aspartate ligase) (AdSS) (AMPSase) (Fragment).	0	OsAdSS, AdSS, ASS2, OsASS2	488	52.1	6.84	-	-	8565566	184170	-	730845	-	-
LOC_Os03g08010.1	Similar to Elongation factor 1-alpha.	0	rfa1*, REFA1, refa1, OseEF-1A, eEF-1A, Osef1a1	447	49.3	9.06	8434751496	4632419006	10600000000	5216246046	15374208195	4284322369	9516034201	10626360408
LOC_Os03g08280.1	Proteasome subunit alpha type 6 (EC 3.4.25.1) (20S proteasome alpha subunit A) (20S proteasome subunit alpha-1).	0	OsPAA1, PAA1	286	32.2	7.49	9.48494e+08	1075579006	1740000000	8.53539e+08	1075171351	6.22162e+08	1449597390	1738875821
LOC_Os03g08440.1	Similar to 40S ribosomal protein SA.	0	0	305	33.1	5.01	74366951	3.95176e+07	-	-	40932721	2.57173e+07	1.02212e+08	1.27515e+08
LOC_Os03g08450.1	Eukaryotic translation initiation factor 3 subunit 12 (eIF-3 p25) (eIF3k).	0	eIF-3k, OseIF3k	226	25.8	5.16	108851420	2.15735e+07	19085298	6.37747e+06	323290946	2.72513e+07	1.95775e+08	1.90853e+07
LOC_Os03g08480.1	SAP-like protein BP-73 (OsBP-73) (Riaa1).	0	BP-73, OsBP-73, Riaa1, Os-BP-73	375	41.7	6.98	-	-	-	-	1.04937e+06	-	-	-
LOC_Os03g08710.1	Conserved hypothetical protein.	0	OsTHI26, OsTHION26, THION26	125	13.9	8.35	2.31831e+06	1.907e+06	-	-	-	1.17118e+06	-	-
LOC_Os03g08810.1	Similar to EMB514.	0	0	232	24.6	5.48	23014865	6643953	4941033	2.98974e+06	4.48041e+07	9.75516e+06	7.36109e+06	4.94103e+06
LOC_Os03g08820.1	Hypothetical conserved gene.	0	0	1178	128.5	6.6	-	-	-	-	2.19672e+06	-	-	-
LOC_Os03g08830.1	Similar to transducin family protein / WD-40 repeat family protein.	0	OsWD40-64	757	84.6	6.44	1.5264e+06	-	-	-	1.83338e+06	-	-	-
LOC_Os03g08860.1	GRAM domain containing protein, Tolerance to abiotic stresses	OsGRAM	OsGRAM	264	28.4	7.97	-	-	-	-	-	804381	-	-
LOC_Os03g09210.1	GRIM-19 family protein.	0	0	142	15.9	9.6	-	6.70951e+06	-	-	9.51322e+06	-	-	-
LOC_Os03g09250.1	Myo-inositol 3-phosphate synthase 1, Phytic acid biosynthesis, Determination of phytic acid accumulation in grain	INO1, RINO1	OsINO1, MIPS, IPS, RINO1, OsINO1-1, OsRINO1, OsMIPS1, MIPS1	510	56.2	5.66	16551688	1.19465e+08	67779215	4.54606e+07	-	20208444	4.02349e+07	6.77792e+07
LOC_Os03g09870.1	Similar to Protein translocase/ protein transporter.	0	0	203	20.1	7.88	-	-	-	-	1783404	-	-	-
LOC_Os03g10110.1	Similar to Cupin family protein, expressed.	0	0	656	74.3	6.42	1.45213e+07	2.92991e+07	297000000	3.61749e+08	4.47342e+07	3.92272e+07	6.34251e+08	2.9739e+08
LOC_Os03g10120.2	Similar to COP9 signalosome complex subunit 4 (Signalosome subunit 4) (Constitutive photomorphogenesis protein 8) (FUSCA protein 4) (FUSCA4) (AtS4).	0	0	399	45.3	5.11	1.27976e+08	1.36013e+08	94959594	9.27816e+07	154584171	5.58592e+07	1.2858e+08	9.49596e+07
LOC_Os03g10340.1	Similar to 40S ribosomal protein S3a.	0	cyc07, T151, OsNAL21, OsRPS3A, RPS3A	262	29.7	9.8	2.33481e+08	168871641	151000000	7.58333e+07	4.46633e+08	56302820	2.15541e+08	1.50772e+08
LOC_Os03g10510.1	Porin-like protein.	0	OsVDAC4, OsVDAC5, VDAC5	277	29.5	9.17	8.91203e+07	5.34311e+07	39778776	2.25333e+07	1.34186e+08	7.27017e+07	5.82061e+07	3.97788e+07
LOC_Os03g10930.1	Ribosomal protein/NADH dehydrogenase domain domain containing protein.	0	OsRPL51	119	13.7	10.55	-	-	-	-	1.59004e+06	-	-	-
LOC_Os03g10940.1	Similar to predicted protein.	0	OsCK2alpha3, CK2alpha3, OsCKA2-3, CKA2-3	332	39.4	8.06	9.88153e+06	-	-	-	7430758	-	-	-
LOC_Os03g10990.1	Similar to retinoblastoma-binding protein-like.	0	OsWD40-65	570	62	4.88	-	-	-	-	1.49572e+06	-	-	-
LOC_Os03g11060.1	Similar to MFP1 attachment factor 1.	0	0	155	15.6	4.51	-	1.98702e+06	5620738	4.26309e+06	2849450	1.10726e+06	-	-
LOC_Os03g11200.1	RNA-processing protein, HAT helix domain containing protein.	0	0	789	87.1	4.88	-	-	-	-	1.65514e+06	-	-	-
LOC_Os03g11410.1	Similar to mitochondrial-processing peptidase beta subunit.	0	0	533	58.7	5.76	6.35821e+07	4.35944e+07	35970549	1.12854e+07	128011137	6.65028e+07	6.04771e+07	3.59705e+07
LOC_Os03g11530.1	Similar to nucleotide pyrophosphatase/phosphodiesterase.	0	OsPAP1a, NPP3, OsNPP3	615	68.1	6.3	94768043	9.3234e+07	327000000	176033852	3.04583e+07	1.00782e+08	2.08647e+08	3.26644e+08
LOC_Os03g11570.1	Similar to 26S proteasome non-ATPase regulatory subunit 13.	0	OsRpn9b, Rpn9b	385	43.6	5.68	387972157	2.51833e+08	190000000	1.31791e+08	5.237e+08	1.33576e+08	405425089	1.89646e+08
LOC_Os03g11720.1	Similar to Alpha-glucosidase like protein.	0	0	919	103.2	6.02	4.36395e+07	3.99985e+07	268000000	1.67776e+08	1.37987e+07	2.51116e+07	1.23578e+08	267510121
LOC_Os03g11970.1	Similar to Tubulin alpha-2 chain (Alpha-2 tubulin).	0	0	449	50	5.25	3.06571e+06	-	-	-	-	-	-	-
LOC_Os03g12230.1	Similar to caleosin.	0	0	271	29.9	9.35	1.68801e+07	31493947	12428091	1.57589e+07	2.04434e+07	1.95719e+07	4.69044e+07	1.24281e+07
LOC_Os03g12290.1	Cytosolic glutamine synthetase, Ammonium assimilation	GLN1;2, OsGLN1;2, GSr, RGS8, OsGS1;2, GS1;2, GS1	OsGLN1;2, GSr, RGS8, OsGS1;2, GS1;2, GS1, OsGS1-2, GS1-2, OsGS1.2, GS1.2	357	39.2	6.07	9.03217e+07	2.08632e+08	128000000	9.45378e+07	6.96895e+07	9.31956e+07	6.4468e+07	1.2761e+08
LOC_Os03g12300.1	Armadillo-like helical domain containing protein.	0	0	711	80	5.97	-	-	-	-	8.3219e+06	-	-	-
LOC_Os03g12460.1	Conserved oligomeric complex COG6 family protein.	0	0	689	77	6.55	1.01824e+07	-	-	-	9.05151e+06	-	-	-
LOC_Os03g12590.1	Similar to Coatomer gamma subunit (Gamma-coat protein) (Gamma-COP).	0	0	897	99.9	5.17	2.94189e+07	-	-	-	1.64543e+07	721230	-	-
LOC_Os03g12860.1	Similar to Hox19 (Fragment).	0	0	292	30.5	8.31	-	4.15093e+06	-	-	-	-	-	-
LOC_Os03g13030.1	Similar to Lecithin:cholesterol acyltransferase family protein, expressed.	0	0	434	46.9	9.23	-	-	-	-	1.46185e+06	-	-	-
LOC_Os03g13220.1	Similar to Pg4.	0	0	246	28	4.96	4.03053e+07	2.8957e+07	25112129	1.94483e+07	41472462	7.92067e+06	2.34391e+07	2.51121e+07
LOC_Os03g13540.1	Similar to Purple acid phosphatase.	0	OsPAP3c	339	38.3	7.59	-	719729	29697275	6476406	-	914614	-	-
LOC_Os03g13560.1	Conserved hypothetical protein.	0	0	658	70	8.46	-	-	-	-	2.04995e+06	-	-	-
LOC_Os03g13730.1	Similar to Toc34-2 protein.	0	0	327	36.3	9.14	1.76914e+08	1.71175e+08	97127249	5.95985e+07	547537096	1.23436e+08	1.41249e+08	9.71272e+07
LOC_Os03g13750.1	Similar to Erwinia induced protein 2.	0	0	129	14.8	8.38	-	-	-	-	-	5407886	-	-
LOC_Os03g13970.1	Similar to 26S proteasome non-ATPase regulatory subunit 4 (26S proteasome regulatory subunit S5A) (Multiubiquitin chain binding protein).	0	OsS5a, S5a, OsRpn10, Rpn10	402	42.4	4.64	2.14737e+08	1.31139e+08	93796577	7.063e+07	2.80113e+08	49225089	1.20732e+08	9.37966e+07
LOC_Os03g14000.1	Acyl-CoA-binding protein , Stress response	OsACBP5	OsACBP5	569	61.2	4.34	-	-	337394	212756	-	-	-	-
LOC_Os03g14180.1	Similar to Heat shock protein 26.	0	OsHSP26, Oshsp26, OsHSP26.7, HSP26.7	240	26.6	7.36	71253000	4.98605e+07	101000000	8.63164e+07	1.71918e+08	8.23096e+06	35038949	1.01067e+08
LOC_Os03g14260.2	Similar to Guanine nucleotide-exchange protein GEP2.	0	0	1789	197.5	5.69	1.7953e+08	3.06601e+07	17373634	1.45804e+07	2.59899e+08	3.77012e+07	100530270	1.73736e+07
LOC_Os03g14530.1	Similar to 40S ribosomal protein S20 (S22) (Fragment).	0	0	127	14	9.47	11491889	1.2512e+06	1775886	853100	-	4547576	3.41666e+07	1775886
LOC_Os03g14980.2	Similar to predicted protein.	0	OsWD40-66, TPR3, OsTPR3, TPR1, OsTRP1, OsTPR3, OsTPL2, TPL2, OsTPL, TPL	1133	125.1	7.14	-	-	-	-	5.9194e+06	-	-	-
LOC_Os03g15050.1	Similar to Phosphoenolpyruvate carboxy kinase.	0	0	666	73.7	7.47	-	-	-	-	2.22723e+06	-	-	-
LOC_Os03g15560.1	Exon junction complex, Pym domain containing protein.	0	OsMed9_2, Med9_2	221	24	9.39	-	-	15450675	1.36788e+07	2.06096e+07	-	1.78022e+07	1.54507e+07
LOC_Os03g15650.1	Activator of Rab5 GTPase, Intracellular transport of the proglutelin	GLUP6/GEF, OsVPS9A, VPS9a, GPA2/VPS9a, GPA2, GLUP6	glup6(t), Glup6(t), Glup6, OsVPS9A, VPS9a, GPA2/VPS9a, GPA2, GLUP6/GEF	480	53.8	4.78	3.68256e+07	2.88955e+07	64109009	7.61599e+07	5.90224e+07	9.22339e+06	6.19377e+07	6.4109e+07
LOC_Os03g15780.1	Similar to Anthranilate synthase component I family protein, expressed.	0	OASA2 (=ASA2), OsASA2, OASA2, ASalpha2, OsASalpha2, OASA2	606	66.9	7.12	1.08883e+06	-	-	-	1.29023e+06	-	-	-
LOC_Os03g15800.1	WD40 repeat-like domain containing protein.	0	0	481	51.1	6.54	4.04945e+06	1.68201e+07	5835860	2.57712e+06	-	-	-	-
LOC_Os03g15900.2	Similar to SH3 domain containing protein, expressed.	0	0	1041	113.3	5.29	1.09779e+06	-	-	-	6298208	-	-	-
LOC_Os03g15950.1	Similar to Enolase (EC 4.2.1.11) (Fragment).	0	OsEno3, Eno3	478	51.5	5.41	1497546	-	-	-	2159887	-	-	-
LOC_Os03g15960.1	Class I low-molecular-weight heat shock protein 17.9.	0	Oshsp17.9A, OsHsp17.9A, OsHSP17.9A-CI, Oshsp17.9	161	17.9	6.06	1.66195e+07	-	5892030	1.15592e+07	63588281	-	-	-
LOC_Os03g16020.1	17.4 kDa class I small heat shock protein, Heat tolerance	OsHsp17.4	OsHsp17.3, OsHSP17.3, Oshsp17.3	154	17.4	6.61	8960584	-	-	-	-	-	-	-
LOC_Os03g16030.1	Small heat shock protein, Heavy metal resistance, Regulation of Cu tolerance, Regulation of bacterial leaf streak (BLS) and bacterial blight (BB) resistance	OsMSR3, OsHsp18.0-CI	OsHSP18.0-CI, HSP18.0-CI, OsHsp18.0, OsHSP18.0, Oshsp18.0, OsSHSP1, SHSP1, OsMSR3, MSR3, OsHSP20, HSP20, OsHSP18.6, HSP18.6	161	18.1	7.42	-	2.25915e+06	-	-	1.5447e+07	-	-	-
LOC_Os03g16040.1	Low molecular mass heat shock protein Oshsp17.7.	0	OsHsp17.7, OsHSP17.4-CI, OsHSP17.7, Oshsp17.7	159	17.6	6.61	-	-	-	-	31671666	-	-	-
LOC_Os03g16110.1	Non-protein coding transcript.	0	OsPP47, PP47	322	36.1	5.2	-	-	1169173	661854	-	-	-	-
LOC_Os03g16440.1	Similar to Protein TOC75, chloroplastic.	0	0	817	87.6	8.29	7.04518e+08	412118610	376000000	2.48638e+08	1141808361	3.41012e+08	4.06656e+08	3.76359e+08
LOC_Os03g16800.1	Similar to predicted protein.	0	OsANTH5	651	72	5.64	-	-	-	-	2.28902e+06	-	-	-
LOC_Os03g16840.1	Description	RAP-DB Gene Symbol Synonym(s)	Oryzabase Gene Symbol Synonym(s)	194	21.7	11.18	6.84142e+06	-	-	-	-	-	-	-
LOC_Os03g16860.1	Similar to Heat shock protein 70.	0	OsHsp71.1, OsHSP71.1, OsMED37_3, MED37_3	650	71.1	5.21	2.80402e+08	89043241	18410394	3.62476e+07	2.89843e+08	4.82469e+07	5.22204e+07	1.84104e+07
LOC_Os03g16920.1	Heat shock protein 70.	0	OsHSP70, OsEnS-45, EnS-45	653	71.6	5.43	1.58869e+07	93204562	1130000000	1403734480	6.21597e+07	4.46291e+07	183352818	1125411066
LOC_Os03g16940.1	Similar to Glyoxalase family protein, expressed.	0	OsGLYI3	216	23.3	9.41	-	-	3509159	1.64494e+06	-	-	1.19036e+06	3.50916e+06
LOC_Os03g16980.2	UDP-glucuronic acid decarboxylase.	0	UXS, UXS-3, OsUXS3	350	39.3	7.61	2.07958e+07	34405799	21074183	9.75526e+06	1.39507e+07	3.99595e+06	2.55983e+07	21074183
LOC_Os03g17000.2	Similar to RHM1.	0	0	675	76	6.95	205932362	9.50507e+07	2551225	2.21684e+06	2.32343e+08	1.28443e+07	205283041	2.55123e+06
LOC_Os03g17084.1	Similar to Histone H2B.1.	0	0	417	43.8	10.55	-	-	-	-	-	1.28914e+06	-	-
LOC_Os03g17310.1	Endoplasmic reticulum-type Ca<sup>2+</sup> -ATPase	OsECA1	osECA1, OsECA1	1062	115.3	5.3	8.50997e+06	5.87889e+06	-	-	13099853	5.62214e+06	8.17424e+06	319569
LOC_Os03g17450.1	Conserved hypothetical protein.	0	0	238	26.2	9.39	2.0036e+06	-	-	-	-	-	-	-
LOC_Os03g17470.1	Similar to In2-1 protein.	0	OsGSTL2	245	27.5	5.53	-	-	178000000	2.13355e+06	-	-	-	-
LOC_Os03g17520.1	Similar to CDP-diacylglycerol--glycerol-3-phosphate 3-phosphatidyltransferase.	0	0	329	34.3	10.37	-	-	-	-	1.31198e+06	-	-	-
LOC_Os03g17860.1	Similar to Protein disulfide isomerase.	0	PDIL5;1, PDIL5-1, PDIL 5-1, OsPDIL5-1	147	16.3	5.41	1.5116e+06	-	-	-	4.32627e+06	-	-	-
LOC_Os03g17930.1	Similar to SKIP interacting protein 6.	0	SIP6	436	48.1	5.03	-	7.36687e+06	-	-	-	1.18072e+07	-	-
LOC_Os03g17930.2	Similar to SKIP interacting protein 6.	0	SIP6	430	47.6	5.03	5.19063e+06	-	-	-	1.9884e+07	-	-	-
LOC_Os03g17980.1	Similar to OSK3.	0	osk3, OsATG1b, ATG1B, OSK5, osk5, OSK35, SnRK1b, OsK35, OsSnRK1.1, SnRK1.1	548	63	8.87	-	-	-	-	-	3062493	-	-
LOC_Os03g17980.2	Similar to OSK3.	0	osk3, OsATG1b, ATG1B, OSK5, osk5, OSK35, SnRK1b, OsK35, OsSnRK1.1, SnRK1.1	508	58.2	8.35	3.83139e+07	-	-	-	3.46139e+07	-	-	-
LOC_Os03g18180.1	Similar to Ran binding protein 1 homolog.	0	0	209	23.4	4.79	-	-	-	-	2.4317e+06	-	1.01543e+07	3.38653e+07
LOC_Os03g18220.1	Pyruvate decarboxylase 2, Pyruvate decarboxylase &alpha;-subunit	Ospdc2, PDC2	pdc2*, pdc2	605	64.7	5.81	6.14501e+08	1244023598	1040000000	5.69168e+08	5.06173e+08	6.6607e+08	1598035363	1043275248
LOC_Os03g18310.1	Similar to F2KP (FRUCTOSE-2, 6-BISPHOSPHATASE); fructose-2, 6-bisphosphate 2-phosphatase.	0	OsF2KP2	653	73.2	6.61	-	897402	-	-	-	-	-	-
LOC_Os03g18350.1	Similar to Importin-beta1.	0	0	870	96.6	4.79	-	-	-	-	1.23296e+06	-	-	-
LOC_Os03g18420.1	CHCH domain containing protein.	0	0	110	12.4	7.58	-	20565820	-	-	2247160	-	-	-
LOC_Os03g18454.2	Similar to gamma-interferon-inducible lysosomal thiol reductase.	0	0	256	28.6	6.24	2.23068e+07	6779711	103000000	3.2461e+07	4.19151e+07	8.76415e+06	2.08294e+07	102822938
LOC_Os03g18510.1	Similar to Eukaryotic translation initiation factor 2 subunit 1 (Eukaryotic translation initiation factor 2 alpha subunit) (eIF-2-alpha) (EIF- 2alpha) (EIF-2A) (Fragment).	0	0	339	38.2	5.39	1.86356e+08	2.81084e+07	50330130	9.91859e+06	601738326	5.88708e+07	3.80953e+08	5.03301e+07
LOC_Os03g18580.1	Similar to 40S ribosomal protein S7.	0	0	192	22.2	9.73	8.12234e+08	2.96944e+08	110000000	5.48947e+07	8.39801e+08	2.77185e+08	796665038	110461088
LOC_Os03g18690.1	Similar to 26S protease regulatory subunit 4 homolog.	0	OsRpt2b, Rpt2b	450	49.7	6.21	1.75918e+07	5.77188e+06	12329824	7035659	4.84452e+08	-	7961726	1.23298e+07
LOC_Os03g18720.1	Similar to Spliceosomal protein.	0	0	232	26.1	9.42	-	-	-	-	1.13091e+07	-	6.45367e+06	1.44029e+06
LOC_Os03g18810.1	Similar to Plastid aminotransferase (Fragment).	0	OsAGD2	464	49.8	8.41	8.19655e+06	1.72482e+07	34584045	2.86512e+07	8.62043e+06	8.53384e+06	2.79232e+07	3.4584e+07
LOC_Os03g19250.1	Similar to AMP-binding protein.	0	0	574	62.7	7.64	9.65965e+06	2.69008e+07	-	-	-	1154354	-	-
LOC_Os03g19280.1	Argininosuccinate lyase, Splicing variant with unknown function	ASL1, OsASL1.2, OsASL1, OsAL1, red1	OsASL1, OsASL1.1, OsASL1.2, OsAL1, red1	519	57.4	6.1	1.91887e+06	7.05517e+07	-	-	-	-	-	-
LOC_Os03g19290.1	Mitochondrial import inner membrane translocase, subunit Tim17/22 family protein.	0	0	179	18.4	6.95	-	-	111000000	47554460	-	1.05833e+06	18271767	1.11298e+08
LOC_Os03g19410.1	Peptidase S9A, oligopeptidase, N-terminal beta-propeller domain containing protein.	0	OsPOP7, POP7	938	103.8	5.95	2.01401e+07	1.02283e+08	42144313	2.59181e+07	-	8.04851e+06	1.85696e+06	4.21443e+07
LOC_Os03g19462.1	Description	RAP-DB Gene Symbol Synonym(s)	Oryzabase Gene Symbol Synonym(s)	590	63.7	6.32	4.56769e+06	-	-	-	2.03611e+07	1.32392e+06	-	-
LOC_Os03g19680.1	Crotonase, core domain containing protein.	0	0	312	34	9.25	-	-	-	-	9.80588e+06	-	-	-
LOC_Os03g19690.1	CAP, conserved site domain containing protein.	0	0	817	92.4	6.61	-	-	-	-	928050	-	-	-
LOC_Os03g19870.2	Non-protein coding transcript.	0	0	396	44.2	4.59	1.16095e+06	1.02124e+06	-	-	-	-	-	-
LOC_Os03g19890.1	Similar to NADH-ubiquinone oxidoreductase (Fragment).	0	0	173	19.5	4.91	1.77379e+06	-	937992	2.31418e+06	5638880	-	3747741	937992
LOC_Os03g19930.1	Similar to Genes for GrpE, DnaK and DnaJ, complete and partial cds. (Fragment).	0	OsASL	543	60.1	6.2	22111899	1.37396e+08	22910546	1.62761e+07	-	1.9579e+06	-	-
LOC_Os03g19960.1	Similar to Predicted protein.	0	PRP-22	722	81.7	7.18	960284	-	-	-	3.09009e+06	-	-	-
LOC_Os03g20170.1	Similar to NBD-like protein.	0	OsABCI15	320	35.7	8.07	-	-	622901	305717	-	-	-	-
LOC_Os03g20300.2	Similar to Glucose-6-phosphate 1-dehydrogenase, chloroplast precursor (EC 1.1.1.49) (G6PD).	0	OsG6PDH5, G6PDH5	629	70.7	5.69	4.8326e+06	1.90347e+06	-	-	3.87772e+06	-	-	-
LOC_Os03g20340.1	Similar to SNF1-related protein kinase regulatory subunit beta-1.	0	0	295	32	5.4	-	-	-	-	-	-	-	-
LOC_Os03g20520.1	Protein of unknown function DUF1692 domain containing protein.	0	0	387	43.8	6.35	-	-	-	-	1.8013e+06	-	-	-
LOC_Os03g20680.1	Late embryogenesis abundant (LEA) protein, Abiotic stress tolerance	LEA17, OsLEA17, OsLEA3-2, LEA3-2	OsLEA17, OsLEA3-2, LEA3-2, LEA1	344	36.8	6.83	-	-	10377331	13848780	-	-	7.05502e+06	10377331
LOC_Os03g20860.1	Conserved hypothetical protein.	0	0	214	23.9	8.98	-	-	-	-	1.91116e+06	-	-	-
LOC_Os03g21040.2	D-type euonymus-related lectin (EUL), "Response to salt and drought stress, hormone treatment", Response to biotic treatment	OsEULD1b	OsEULD1b, EULD1b	348	38.8	6.8	6.67655e+07	75345874	256000000	201534066	139964299	9.48932e+07	84166610	2.55866e+08
LOC_Os03g21080.1	DOCK family guanine nucleotide exchange factor, R protein Pit-mediated disease resistance	OsSPK1	OsSPK1	966	108.9	6.46	-	-	-	-	1.49414e+06	-	-	-
LOC_Os03g21210.1	Similar to Endo-1, 4-beta-glucanase (EC 3.2.1.4).	0	OsCel9D, Cel9D, OsGLU1, OsGH9A1, GH9A1	619	68.3	9.16	-	4.55726e+06	3730692	546934	2.01143e+07	4.00101e+06	7.95913e+06	3.73069e+06
LOC_Os03g21380.2	Similar to cDNA clone:002-120-A09, full insert sequence.	0	OsCML27	190	20.3	4.6	-	1.23107e+06	2407796	2.98057e+06	-	-	1.61904e+06	2.4078e+06
LOC_Os03g21550.1	Similar to eukaryotic translation initiation factor 2 beta subunit.	0	0	270	30.5	6.93	8.53052e+07	13423203	63682794	3.0996e+07	339744993	50405729	2.75056e+08	6.36828e+07
LOC_Os03g21720.1	Similar to Vacuolar targeting receptor bp-80.	0	0	628	69.9	5.66	35149807	6.72563e+06	55506005	4.69372e+06	7.84762e+07	1.91053e+07	5.49495e+07	5.5506e+07
LOC_Os03g21790.1	11-S plant seed storage protein family protein.	0	CDP3.2	565	61.4	7.53	2.35575e+08	1.94286e+08	624000000	5.26027e+08	3.62544e+08	2.90199e+08	1716450161	6.23909e+08
LOC_Os03g21810.1	Peptidase M16, core domain containing protein.	0	0	1040	119.3	4.91	-	-	7850289	4343960	-	-	-	-
LOC_Os03g21830.1	Similar to Protein LRP16.	0	0	201	21.6	7.87	-	-	-	-	1.7427e+06	-	-	-
LOC_Os03g21850.1	Hypothetical conserved gene.	0	OsNTP6	1035	114.8	6.42	-	-	-	-	-	-	-	-
LOC_Os03g21940.1	Similar to 60S ribosomal protein L19 (Fragment).	0	RPL19.3, OsRPL19.3, OsRPL19, RPL19e, OsRPL19e	208	24.1	11.39	8.06325e+08	456215884	154000000	1.1321e+07	120789752	34057822	1106028386	1.53566e+08
LOC_Os03g21950.1	Similar to predicted protein.	0	0	502	53.6	7.37	-	1.97613e+07	15893489	2.96295e+06	-	1602030	2.41654e+07	1.58935e+07
LOC_Os03g21990.1	Similar to PRL1 protein.	0	OsWD40-70	472	52.1	8.87	8832010	-	-	-	18930622	-	-	-
LOC_Os03g22120.1	Similar to sucrose synthase2.	0	SUS4, SS4, OsScS4, RSs4, RSus4, OsSUS4	809	92.2	6.54	3334669567	8918180788	14000000000	9766535200	2835707038	3955340634	13967238245	13963529557
LOC_Os03g22180.1	Similar to 60S ribosomal protein L18.	0	0	187	21.1	11.43	231966139	77832380	51341890	2.91912e+08	285839760	2.38751e+08	4.49211e+08	5.13419e+07
LOC_Os03g22340.1	Similar to 60S ribosomal protein L22-2.	0	BIP108	131	14.5	9.55	765943514	225511899	165000000	1.26392e+08	1342508006	3.55854e+08	1296805634	1.65135e+08
LOC_Os03g22420.1	Similar to AAA-type ATPase family protein.	0	0	1110	121.6	6.55	24365568	-	-	-	-	-	-	-
LOC_Os03g22470.1	Similar to predicted protein.	0	0	353	37.4	6	-	-	10578719	5724897	-	-	-	-
LOC_Os03g22560.1	Conserved hypothetical protein.	0	0	930	102	7.05	2199488	-	-	-	1.51813e+07	-	-	-
LOC_Os03g22570.1	Similar to Nuclear cap-binding protein CBP80.	0	0	868	98.9	5.74	53561653	1.07599e+07	13747830	6.30753e+06	3.61413e+07	2.02712e+07	2.62376e+07	1.37478e+07
LOC_Os03g22730.1	SAR DNA-binding protein-2.	0	BIP101	568	62.4	9.03	-	-	-	-	4.3064e+06	-	-	-
LOC_Os03g22880.1	Similar to nucleolar protein Nop56.	0	0	552	61.3	8.53	-	-	-	-	3.85723e+06	-	-	-
LOC_Os03g22890.2	Nuclear/nucleolar GTPase 2, Pre-60S ribosomal subunit maturation	OsNug2	OsNug2	535	60.1	9.39	-	-	-	-	4689422	-	-	-
LOC_Os03g22950.1	Similar to Acyl carrier protein 1 (EC 1.6.5.3) (EC 1.6.99.3).	0	0	135	14.8	5.59	-	1.67897e+06	7282973	4.63454e+06	2.32031e+06	5.23957e+06	1.90865e+06	7.28297e+06
LOC_Os03g23950.1	Similar to predicted protein.	0	0	896	99	5.12	74560021	4.32014e+07	29843584	1.45707e+07	6.95149e+07	1.72655e+07	4.48635e+07	2.98436e+07
LOC_Os03g24220.1	Similar to predicted protein.	0	VLN2, OsVLN2, Os VLN2	636	70.4	6.27	7.36259e+06	3.78496e+06	8975431	3.01811e+06	1.2022e+07	-	1.18299e+07	8.97543e+06
LOC_Os03g24380.1	Similar to Glutathione peroxidase.	0	OsGpx2, GPX2, OsGPx02, PHGPX, ricPHGPX, riPHGPX	169	19.2	8.6	1.6759e+06	-	-	-	-	-	-	-
LOC_Os03g24460.2	Similar to Aminotransferase, class IV family protein.	0	0	458	51	6.48	1.34016e+08	138732431	273000000	1.56763e+08	97205562	6.96533e+07	2.31515e+08	2.72757e+08
LOC_Os03g24810.1	Description	RAP-DB Gene Symbol Synonym(s)	Oryzabase Gene Symbol Synonym(s)	159	17.9	10.61	-	-	3352027	2.83564e+06	-	-	-	-
LOC_Os03g25050.1	Similar to Chaperonin.	0	0	98	10.8	7.25	-	-	7978613	1.48495e+06	-	-	-	-
LOC_Os03g25350.1	Lipid transfer protein, Regulation of seed development and germination, Regulation of seed quality	OsLTPL36	OsLTPL36, LTPL36	114	12.7	7.81	2.49178e+06	1934843	16551314	2.05614e+06	-	-	-	-
LOC_Os03g25940.1	Similar to Cystathionine gamma-synthase (Fragment).	0	OsaCGS5, OsCGS5	502	54.8	7.05	-	3.21672e+06	-	-	-	-	-	-
LOC_Os03g26490.1	Conserved hypothetical protein.	0	OsEnS-46	199	19.2	8.4	-	-	-	-	-	-	4.85817e+06	1.29001e+06
LOC_Os03g26630.2	Nucleotide-binding, alpha-beta plait domain containing protein.	0	0	715	78.1	4.7	-	-	6670695	6.75819e+06	-	-	-	-
LOC_Os03g26860.1	Similar to Mitochondrial ribosomal protein S11.	0	rps11, s11-1	332	36.2	11.14	2.03986e+06	-	-	-	2.1486e+06	-	-	-
LOC_Os03g26960.1	Similar to Aquarius.	0	0	1581	180.9	5.62	1.88898e+07	-	-	-	2.14042e+07	-	-	-
LOC_Os03g26970.1	Proteasome alpha 2 subunit, Thermotolerance	TT1, OsPAB1, PAB1, OsTT1	OsPAB1, PAB1, OsTT1	235	25.8	5.48	8658278	23525087	2214777	6.97165e+08	8865527	6.07343e+06	-	-
LOC_Os03g27260.1	Similar to Ribosomal protein s6 RPS6-2.	0	RPS6, RPS6a, RPS6A, OsRPS6, OsRPS6a	245	28	10.64	319749508	184595304	826000000	5.84593e+08	2.66062e+08	113937507	399328524	825562324
LOC_Os03g27290.1	Similar to Cytochrome c oxidase subunit 6b.	0	OsCOX6b1, COX6b1, OsCOX6b-1, COX6b-1	169	18.9	4.3	8.89702e+06	4525166	-	-	26133742	2.72831e+06	-	-
LOC_Os03g27320.1	Similar to Transthyretin-like protein.	0	0	334	36.3	8.05	8.30004e+06	-	-	-	7.55273e+06	-	-	-
LOC_Os03g27320.2	Similar to Transthyretin-like protein.	0	0	314	34.1	7.12	-	2.04654e+07	28279614	13885374	-	21108229	4.52546e+07	2.82796e+07
LOC_Os03g27350.1	Similar to Cysteine protease ATG4A.	0	OsATG4a, Atg4a	505	55	5.16	-	-	-	-	28977210	-	-	-
LOC_Os03g27800.1	Protein of unknown function DUF827, plant family protein.	0	0	776	86.9	5.33	-	-	8058863	2.29832e+06	-	-	-	-
LOC_Os03g27970.1	WD40 repeat-like domain containing protein.	0	OsWD40-74	572	64.1	6.9	-	-	-	-	1.46972e+06	-	-	-
LOC_Os03g28040.1	Zinc finger, RING/FYVE/PHD-type domain containing protein.	0	0	147	14.6	5.41	2.2284e+06	-	-	-	-	-	-	-
LOC_Os03g28330.1	Non-protein coding transcript.	0	0	816	92.8	6.38	14975002530	1167135492	857000000	6.78938e+08	389494178	9.68384e+07	2.84968e+08	8.57274e+08
LOC_Os03g28400.1	TRAPP I complex, Bet3 domain containing protein.	0	0	187	20.9	4.51	1522622	-	5535199	2.20673e+06	1.39697e+07	-	1.54588e+06	5.5352e+06
LOC_Os03g28960.1	Similar to DNA-directed RNA polymerase subunit.	0	0	799	90.3	8.88	-	-	-	-	21078782	-	-	-
LOC_Os03g28980.1	Six-bladed beta-propeller, TolB-like domain containing protein.	0	0	744	80.8	8.06	-	-	5848223	5166314	-	5.78104e+06	-	-
LOC_Os03g29170.1	NAD(P)-binding domain containing protein.	0	0	561	61.8	8.32	4.95702e+06	1515013	-	-	6762512	1.38682e+06	-	-
LOC_Os03g29240.1	Hypothetical conserved gene.	0	0	581	64.4	4.93	2.13868e+06	-	-	-	-	-	-	-
LOC_Os03g29260.2	Non-protein coding transcript.	0	0	226	24.6	4.53	3.37018e+08	187878038	365000000	3.10789e+08	486523875	121152108	225685530	3.65004e+08
LOC_Os03g29460.1	Similar to 60S ribosomal protein L27a-3.	0	0	146	16	11.02	5.91775e+08	216543981	139000000	137776799	733939125	104757463	6.95338e+08	139258740
LOC_Os03g29770.1	EF-Hand type domain containing protein.	0	0	158	16.5	4.46	8.27713e+06	2.09183e+07	26336867	1.77095e+07	-	8.3428e+06	12526840	2.63369e+07
LOC_Os03g30130.3	Similar to MAP3K protein kinase-like protein.	0	0	377	40.8	5.29	-	-	371516	211119	-	-	-	-
LOC_Os03g30400.1	Description	RAP-DB Gene Symbol Synonym(s)	Oryzabase Gene Symbol Synonym(s)	128	12.9	10.21	-	-	16997848	15916460	-	-	-	-
LOC_Os03g30460.1	Similar to ARE1-like protein.	0	0	702	80.1	5.48	2582291	-	-	-	1.05955e+07	-	-	-
LOC_Os03g30550.1	RNA recognition motif domain domain containing protein.	0	0	488	52.9	6.67	3.43545e+06	1.52438e+06	-	-	2.8741e+07	-	-	-
LOC_Os03g30660.1	Hypothetical conserved gene.	0	0	238	25.7	5.45	5.77611e+06	-	-	-	-	-	-	-
LOC_Os03g30800.1	Similar to Fumarylacetoacetate hydrolase domain-containing protein 1.	0	0	268	27.5	10.68	-	-	-	-	8800518	-	-	-
LOC_Os03g31010.1	Hypothetical conserved gene.	0	OsMed8_1, Med8_1	525	56.8	9.19	1.15931e+06	-	-	-	-	-	-	-
LOC_Os03g31134.1	Similar to 40S ribosomal protein S19-3.	0	0	1518	170.8	8.88	1890028637	822061196	350000000	1.286e+08	2391087035	621749075	2094636847	349730090
LOC_Os03g31300.1	Similar to APG6/CLPB-P/CLPB3 (ALBINO AND PALE GREEN 6); ATP binding / ATPase.	0	ClpB-c, OsClpB-c	978	108.9	6.62	1.5049e+07	1.74586e+07	144000000	3.08426e+07	7.90418e+06	1.58896e+06	1.31145e+06	1.44272e+08
LOC_Os03g31360.1	Glutelin type-A III precursor.	0	Glua3*, GLUA-3, GT22, GT3, Glu21, GluA-3, OsEnS-47, EnS-47, GLU3	496	56	8.53	7.9228e+07	1.16075e+07	15346217	1.06079e+07	1.23689e+08	1.17269e+07	34197731	1.53462e+07
LOC_Os03g31400.1	Zinc finger, RING/FYVE/PHD-type domain containing protein.	0	OsPUB1, OsUFD2	1036	116.3	5.58	1.25533e+06	1.08183e+07	-	-	-	-	-	-
LOC_Os03g31510.1	Proteinase inhibitor I25, cystatin domain containing protein.	0	0	123	12.9	8.69	-	-	11573538	8.65919e+06	-	-	-	-
LOC_Os03g31550.1	Similar to Aldehyde oxidase and xanthine dehydrogenase, molybdopterin binding domain containing protein, expressed.	0	OsXDH1	1369	150.1	6.99	7.07306e+07	2.7206e+08	507000000	1.96464e+08	1.1751e+07	5.28104e+07	9.12185e+07	5.07015e+08
LOC_Os03g31750.1	Similar to Pyruvate, phosphate di kinase 2.	0	osppdka, ppdka	887	96.5	5.6	-	556430656	-	-	-	4.03493e+08	-	-
LOC_Os03g31750.3	Similar to Pyruvate, phosphate di kinase 2.	0	osppdka, ppdka	892	97.2	5.66	-	-	18574373	130645749	-	-	-	-
LOC_Os03g32630.1	Similar to ABC transporter.	0	OsABCF2	710	77.8	6.62	-	-	-	-	1.11681e+07	-	-	-
LOC_Os03g34190.1	Description	RAP-DB Gene Symbol Synonym(s)	Oryzabase Gene Symbol Synonym(s)	1652	189.4	8.53	909072	-	-	-	-	-	-	-
LOC_Os03g34240.1	Description	RAP-DB Gene Symbol Synonym(s)	Oryzabase Gene Symbol Synonym(s)	908	98.4	8.18	-	-	-	-	-	4309697	-	-
LOC_Os03g36730.1	OST3/OST6 family protein.	0	0	336	37.6	7.88	2.97345e+06	2109228	-	-	-	-	-	-
LOC_Os03g37970.1	Similar to 60S ribosomal protein L13 (BBC1 protein homolog).	0	RPL13b, OsRPL13b	208	24	10.92	1408277967	700447843	245000000	2.05978e+08	1824468454	440199552	1381097236	244866112
LOC_Os03g38000.1	Similar to Ribosomal protein S3 (Fragment).	0	0	228	25.4	9.52	2930078682	1495770738	1310000000	734013442	4188944131	1231631395	2659906425	1308053719
LOC_Os03g38260.1	60S ribosomal protein L19.	0	0	206	24.1	11.31	-	38619360	27692023	1.14517e+08	1095463375	285909958	68912776	2.7692e+07
LOC_Os03g38800.1	ATPase, AAA-type, core domain containing protein.	0	0	529	58.7	7.03	-	-	666541	369022	-	-	-	-
LOC_Os03g38970.1	Paladin, Tyrosine phosphatase-like protein, XA21-mediated immunity	PALD	0	1256	142.3	6.52	2.78224e+06	-	1389912	907967	2.87971e+06	-	-	-
LOC_Os03g38980.1	Similar to Lysyl-tRNA synthetase (EC 6.1.1.6) (Lysine--tRNA ligase) (LysRS).	0	0	602	68.3	6.2	827058001	4.29723e+08	359000000	3.22971e+08	1020459665	289988656	8.45054e+08	3.5893e+08
LOC_Os03g38990.1	Upf1-like helicase, Regulation of leaf senescence	OsPLS2	RBP-59, OsPLS2	651	71.3	8.1	6.4117e+07	8.89944e+06	4132771	4.4273e+06	1.73161e+07	2.73001e+06	1.79812e+06	4.13277e+06
LOC_Os03g39000.1	Similar to L-galactose-1-phosphate phosphatase.	0	OsIMP-1, IMP-1, OsIMP, IMP	274	29.6	5.68	-	-	1851868	422349	-	-	-	-
LOC_Os03g40010.1	Hypothetical conserved gene.	0	0	703	77.8	5.14	6.70167e+06	1.3697e+06	976840	9.73344e+06	45376878	1.63386e+06	2.65822e+07	976840
LOC_Os03g40180.1	Similar to 60S ribosomal protein L15.	0	OsRPL15	204	24.3	11.53	1046571419	533388492	168000000	437385564	7.18293e+08	77962728	6.0701e+08	1.68426e+08
LOC_Os03g40270.1	Reversibly glycosylated polypeptide.	0	OsUAM1, RGP-1, Osgls1	364	41.3	6.19	385990462	5.04753e+08	1380000000	1267297160	785199551	1.77799e+08	2145552735	1381826285
LOC_Os03g40440.1	B12D family protein.	0	OsEnS-48	96	11.2	10.33	41268316	29175429	10515732	9603242	8.31783e+07	14189958	5.13732e+07	10515732
LOC_Os03g40650.1	Similar to Bromodomain associated family protein, expressed.	0	0	401	42.1	8.07	-	-	-	-	-	2.20366e+06	-	-
LOC_Os03g40920.1	Mitochondrial ATP synthase 6 kDa subunit, Response to salt and osmotic stress	RMtATP6	RMtATP6	145	17.2	11.59	1.41747e+07	8077040	1377020	5.94841e+06	24499577	6023589	17128709	1.37702e+06
LOC_Os03g41419.1	Similar to Protein zx.	0	0	719	78.6	6.27	-	-	22140863	6.36418e+06	-	-	-	-
LOC_Os03g41612.1	Similar to Ribosomal 5S rRNA E-loop binding protein Ctc/L25/TL5 containing protein, expressed.	0	0	239	25.7	9.79	953018	-	-	-	1.89506e+06	-	-	-
LOC_Os03g42050.1	Similar to Importin-beta N-terminal domain containing protein, expressed.	0	0	1060	120.2	6.1	-	1.95032e+06	-	-	4.37874e+06	1.64103e+06	6.56029e+06	1.411e+06
LOC_Os03g42110.1	Semialdehyde dehydrogenase, dimerisation region domain containing protein.	0	0	415	44.8	8.4	-	-	4093551	2.27188e+06	-	-	4.53087e+06	4.09355e+06
LOC_Os03g42220.1	Chaperone, tailless complex polypeptide 1 domain containing protein.	0	0	525	57.2	5.82	4.04544e+08	152944518	161000000	1.41722e+08	7.22419e+08	137356521	2.71312e+08	1.61359e+08
LOC_Os03g42220.2	Chaperone, tailless complex polypeptide 1 domain containing protein.	0	0	500	54.4	5.9	8713411	3768003	-	-	11243264	-	-	-
LOC_Os03g42650.1	Pentatricopeptide repeat domain containing protein.	0	OsTPR092, TPR092, OsTPR92	449	48.5	7.53	-	-	15519551	11915170	-	-	-	-
LOC_Os03g42750.1	Subunit of the exocyst complex, Defense response	OsSEC3A	OsSEC3A	888	100.1	5.8	21383904	12577094	15611313	10502029	2.33459e+07	8598978	21885348	15611313
LOC_Os03g43850.1	Similar to protein recA.	0	RecA	418	44.7	8.28	2.26929e+06	-	-	-	3.34472e+06	-	-	-
LOC_Os03g43890.1	Rice homolog of AtMSI1, Reproductive development	OsMSI1	OsWD40-79, OsMSI1, WD40-79, MSI1	428	48.3	4.93	-	-	-	-	3.62263e+06	-	-	-
LOC_Os03g44150.1	Ornithine delta-aminotransferase, Abiotic stress tolerance, Nitrogen reutilization, Floret development and seed setting	OsOAT	OsOAT, delta-OAT	473	51.4	7.61	-	-	2572255	1.6819e+06	-	-	2172923	2.57226e+06
LOC_Os03g44300.1	Similar to pyruvate dehydrogenase E1 component subunit beta.	0	0	400	42.8	7.02	29733720	11890971	7978283	4.6306e+07	3.41867e+08	7.15982e+07	209943534	7.97828e+06
LOC_Os03g44310.1	Similar to Translation initiation factor eIF-2B delta subunit (eIF-2B GDP-GTP exchange factor).	0	0	612	65.8	8.98	7.63463e+07	6.15568e+07	32742729	39764334	141907859	4.20103e+07	1.02502e+08	3.27427e+07
LOC_Os03g44420.1	Similar to Plastid division protein ftsZ1 precursor.	0	FtsZ2-1	452	47.2	6.62	3.25432e+06	-	-	-	-	-	-	-
LOC_Os03g44484.1	RNA polymerase, beta subunit, protrusion domain containing protein.	0	0	531	59.7	5.78	7.55421e+06	-	-	-	-	-	-	-
LOC_Os03g44500.1	Protein phosphatase with Kelch-like repeat domain, Serine/threonine phosphatase (EC:3.1.3.16), Regulation of grain length and yield	OsPPKL1, GL3.1	OsPPKL1, PPKL1, qGL3, OsPP54, PP54, OsGL3.1, qGL3/OsPPKL1	1003	106.2	6.09	1.709e+06	922862	-	-	-	715815	-	-
LOC_Os03g44830.1	Peptidase S54, rhomboid domain containing protein.	0	OsRhmbd9, RHMBD9	399	43.3	5.76	1.21172e+06	-	-	-	-	513131	-	-
LOC_Os03g44900.1	Not CCR4-Not complex component, N-terminal domain containing protein.	0	0	856	93.9	5.54	1.5886e+07	-	-	-	-	-	-	-
LOC_Os03g45210.1	Protein of unknown function DUF1637 family protein.	0	OsEnS-50	360	38.5	6.37	-	-	-	-	25273361	1.64144e+06	-	-
LOC_Os03g45260.1	Similar to Membrin 11 (AtMEMB11) (Golgi SNAP receptor complex member 2-1) (27 kDa Golgi SNARE protein).	0	0	244	27.1	9.5	-	-	-	-	1.35074e+06	-	-	-
LOC_Os03g45320.1	Similar to 3-isopropylmalate dehydrogenase.	0	0	408	43.3	6.11	-	-	5154902	2.1415e+06	-	-	-	-
LOC_Os03g46100.1	Globulin 1 (Fragment).	0	OsEnS-51	562	63.4	8.13	2.43976e+07	31184284	181000000	1.16762e+08	85744646	6.1771e+07	7.71023e+08	1.81051e+08
LOC_Os03g46325.1	Conserved hypothetical protein.	0	OsGNOM1, GNOM1, CRL4/GNOM1, CRL2/CRL3	251	25.6	6.71	-	-	-	-	-	371836	-	-
LOC_Os03g46340.1	Rac/Rop guanine nucleotide exchange factor, Regulation of immune responses	OsSWAP70A	OsSWAP70A, SWAP70A	500	54.5	5.33	25053873	8.28394e+06	68272241	2.27781e+07	4.41043e+07	4.91049e+06	3.28507e+07	68272241
LOC_Os03g46490.1	Ribosomal protein S21e family protein.	0	RPS21, OsRPS21	82	9.3	7.34	11432879	7856263	15793596	1.14274e+07	14589936	6635707	47857050	1.57936e+07
LOC_Os03g46770.1	Similar to Glycine-rich protein.	0	OsGRP3, RTP, RBP-152	162	15.9	6.74	-	3039201	-	-	4.46548e+06	9.72501e+06	-	-
LOC_Os03g47610.2	Similar to thiamine biosynthesis protein thiC.	0	OsTHIC, THIC	639	71.3	6.43	-	-	6124127	5.57315e+06	5703314	-	-	-
LOC_Os03g47930.1	Hypothetical conserved gene.	0	OsDUF810.2	1108	125.2	5.97	6.85842e+06	-	-	-	2.79472e+06	918775	-	-
LOC_Os03g48110.1	Similar to F1N21.17.	0	0	94	11.1	8.22	3.65362e+06	-	-	-	-	-	-	-
LOC_Os03g48140.1	Similar to unconventional myosin heavy chain.	0	0	1557	176.7	8.46	-	-	-	-	9.24989e+06	1.1e+06	-	-
LOC_Os03g48170.1	CBM48 domain-containing protein, Compound granule formation and starch synthesis	FLO6	OsSIP4, SIP4, OsFLO6, OsSFq3, SFq3	529	58	6.55	-	-	-	-	2.57548e+06	-	-	-
LOC_Os03g48260.1	Conserved hypothetical protein.	0	0	466	48.7	5.26	-	-	-	-	18297861	3.92155e+06	-	-
LOC_Os03g48810.1	Similar to Permease 1.	0	0	527	58.2	8.35	9241702	-	3870493	1.82959e+06	14088934	7488185	2.62163e+06	3870493
LOC_Os03g48850.1	Similar to Valyl-tRNA synthetase (EC 6.1.1.9) (Valine--tRNA ligase) (ValRS).	0	OsValRS1, ValRS1	1054	119.6	6.76	2.11321e+07	2.1917e+07	28712861	1.8809e+07	2.45526e+06	1627552	1.3188e+07	2.87129e+07
LOC_Os03g48930.1	Proteasome subunit beta type 2 (EC 3.4.25.1) (20S proteasome alpha subunit D) (20S proteasome subunit beta-4).	0	OsPBD1	212	23.5	5.64	8.42252e+08	7.39151e+08	1370000000	1191940498	1131435569	3.18282e+08	1375094094	1372563693
LOC_Os03g49190.1	Oleosin 18 kDa, Seed oil body oleosin H-isoform	OLE18	ole18, OsOLE18	172	17.2	10.1	6.50102e+07	94719224	667000000	3.51943e+08	110436096	9.20575e+07	769223194	666936116
LOC_Os03g49770.1	Similar to Oxysterol-binding protein, expressed.	0	0	804	90.4	7.34	9584900	-	1104275	392485	-	-	-	-
LOC_Os03g50010.1	Similar to Toc64.	0	0	586	63.3	8.41	-	-	-	-	6.80329e+06	-	-	-
LOC_Os03g50250.1	Similar to Luminal binding protein.	0	OsBiP2, Bip2	669	73.3	5.53	-	366824352	2575237	954057	289189632	-	-	-
LOC_Os03g50290.1	Member of the 14-3-3 protein family, Negative regulation of grain filling of inferior spikelets, Response to biotic and abiotic stress	GF14f, SR14-3-3	GF14f, SR14-3-3, OsGF14f, S94, ric1, 14-3-3f	260	29.2	4.88	-	-	5569233	3.53307e+06	2.12631e+06	-	1.96776e+06	5.56923e+06
LOC_Os03g50320.1	Similar to Phosphatidylinositol 4 kinase.	0	0	784	88	6.58	1.71682e+06	914161	-	-	1008834	-	-	-
LOC_Os03g50325.1	Description	RAP-DB Gene Symbol Synonym(s)	Oryzabase Gene Symbol Synonym(s)	832	89.7	6.38	-	-	-	-	-	-	-	-
LOC_Os03g50340.1	Similar to cDNA clone:J023075G08, full insert sequence.	0	OsWD40-84	1218	136.3	6.9	4.48096e+06	-	-	-	6.87594e+06	1.21315e+07	-	-
LOC_Os03g50350.1	Similar to cDNA clone:J023075G08, full insert sequence.	0	OsWD40-85	1218	136.2	6.96	1.62722e+08	1.93095e+07	-	-	1.35911e+08	-	-	-
LOC_Os03g50480.1	Similar to Phosphoglucomutase.	0	PFP, OscPGM, cPGM	582	62.9	5.63	3.63156e+06	2.75198e+06	29966182	1.12862e+07	2.56151e+07	3.39683e+06	30410627	2.99662e+07
LOC_Os03g50490.1	Cytosolic glutamine synthetase	OsGS1;3	OsGLN1;3, GLN1;3, OsGS1;3, GS1;3	370	40.7	6.67	7.61338e+07	7.34459e+07	203000000	2.07831e+08	1.36329e+08	2.96197e+08	1341205419	2.0318e+08
LOC_Os03g50510.1	Similar to Chloroplast threonine deaminase 1.	0	0	602	65.5	6.02	-	-	-	-	-	-	-	-
LOC_Os03g50520.1	Similar to dynamin-related protein 1C.	0	0	611	68	8.31	-	-	-	-	774931	-	-	-
LOC_Os03g50540.1	Similar to NADH-ubiquinone oxidoreductase 75 kDa subunit.	0	0	747	81.1	6.2	1.14432e+07	8.49427e+06	1308040	1.86069e+06	3.28518e+07	1.69968e+07	2.0998e+07	1.30804e+06
LOC_Os03g50850.1	Zinc finger, C2H2-type matrin domain containing protein.	0	0	507	59.8	5.34	-	-	-	-	4.08803e+06	-	-	-
LOC_Os03g50885.1	Actin 1.	0	act1, AC1, RAC1, RAc1, ACT11, OsACT1	377	41.8	5.49	191834792	3.84731e+07	642000000	1.28806e+08	6.18718e+08	275676201	9.12186e+08	6.42254e+08
LOC_Os03g51030.3	Phytochrome A, Photoreceptor	PHYA, phyA, PHYA* (phyA), PHYA*, Phya, PHY18, phy 18, OsPHYA	phyA, PHYA* (phyA), PHYA*, Phya, PHY18, phy 18, OsPHYA	1128	125.2	6.32	1.3132e+07	2.59851e+06	-	-	2.76138e+06	-	-	-
LOC_Os03g51140.1	Similar to HEAT repeat family protein, expressed.	0	0	1206	129.9	7.09	8.9874e+07	7.50061e+06	14400524	1.17006e+06	1.62843e+08	2.0538e+07	3.2957e+07	1.44005e+07
LOC_Os03g51250.1	Adenylate cyclase-associated CAP domain containing protein.	0	OsACP	492	52	7.91	8.72886e+07	5.43632e+07	44325849	3.24563e+07	1.40485e+08	3.29791e+07	1.11791e+08	4.43258e+07
LOC_Os03g51470.1	Conserved hypothetical protein.	0	0	112	12	5.17	3.66004e+06	2.49975e+06	-	-	3.30816e+06	1.05627e+06	-	-
LOC_Os03g51600.1	Similar to Alpha-tubulin.	0	OsTubA3, TubA3, OS-TubA1, TubA1	451	49.8	5.02	4.04887e+08	-	25212658	8.26864e+07	4.33969e+08	-	177585079	2.52127e+07
LOC_Os03g51610.1	Hypothetical conserved gene.	0	OsITPK3, OsITP5/6K-3, ITP5/6K-3, OsIPK1	357	39.4	6.47	-	-	-	-	1.66331e+06	-	-	-
LOC_Os03g52310.1	Zinc finger, BED-type predicted domain containing protein.	0	0	722	80.9	5.33	1.10659e+08	3.59685e+07	37600086	1.62955e+07	88778527	1.22006e+07	3.35501e+07	3.76001e+07
LOC_Os03g52340.1	Thiol-disulfide oxidoreductase, Source of protein disulfide bonds in the endosperm	OsERO1, OsEro1	ERO1, Ero1	474	52.9	5.49	1397876	-	-	-	2.37425e+07	1.75539e+06	-	-
LOC_Os03g52400.1	Ribosomal protein L7/L12 family protein.	0	0	175	17.7	8.65	-	-	-	-	-	3.11593e+06	-	-
LOC_Os03g52460.1	Similar to Glucose-1-phosphate adenylyltransferase.	0	OsAGPL1, OsAPL1, APL1, OsAGPL3, AGPL3	511	55.4	7.37	7.49547e+07	2.68586e+08	170000000	1.19198e+08	1.38867e+07	2.44828e+07	1.04516e+08	1.69672e+08
LOC_Os03g52490.1	Hypothetical conserved gene.	0	OsAlba3, Alba3, NABP, OsNABP	296	32.5	9.95	60831802	1.29311e+07	3810471	1.65783e+06	6.90438e+07	1.237e+07	8.17477e+06	3.81047e+06
LOC_Os03g52630.1	Similar to Endoglucanase 10.	0	OsGH9A3	620	69	8.95	4.03012e+06	-	-	-	-	-	-	-
LOC_Os03g52770.1	Vps51/Vps67 domain containing protein.	0	0	770	86.9	6.92	6.94525e+06	958998	-	-	1.3741e+07	-	-	-
LOC_Os03g52840.1	Similar to Serine hydroxymethyltransferase.	0	OsSHM1, SHM1, OsSHMT1, CDM1, OsCDM1, OsSHTM3, SHTM3, OsSHMT, SHMT	513	56.4	8.34	4.24046e+07	61277733	2387274	649591	3.38801e+06	8.2562e+06	3.46708e+07	2.38727e+06
LOC_Os03g53230.1	Similar to ATP sulfurylase.	0	OsATPS, ATPS, OsaATPS, PAPSS	477	52.4	8.66	-	-	426220	203151	-	-	1670187	426220
LOC_Os03g53280.1	Similar to WD-40 repeat family protein / beige-related.	0	OsWD40-90, WD40-90	3582	397.4	6.15	-	-	-	-	6448464	-	-	-
LOC_Os03g53310.1	Similar to emp24/gp25L/p24 protein-related.	0	0	210	23.6	7.33	-	3.41317e+06	3767046	3.04674e+06	19406564	3.42026e+06	14803332	3.76705e+06
LOC_Os03g53670.2	Similar to YT521-B-like family protein, expressed.	0	0	662	71.7	8.34	-	-	-	-	1.34276e+06	-	-	-
LOC_Os03g53800.2	Similar to Cell wall beta-glucosidase.	0	OsBGLU1	625	67.7	7.55	-	4.105e+06	32843043	2.50029e+07	3.28808e+06	1566708	18611685	3.2843e+07
LOC_Os03g53860.1	Similar to Exo-beta-glucanase.	0	0	648	70.4	8.65	-	-	12684308	4.78714e+06	-	-	-	-
LOC_Os03g53900.1	Similar to ethylene-responsive protein.	0	0	186	19.2	6.93	3.74674e+06	3.09786e+06	15391747	11051642	4.1571e+06	-	12737173	1.53917e+07
LOC_Os03g53950.1	Six-bladed beta-propeller, TolB-like domain containing protein.	0	OsSTRL3, STRL3	480	53.7	8.48	-	1.39907e+06	-	-	-	-	-	-
LOC_Os03g53960.1	Similar to cDNA clone:J023128E10, full insert sequence.	0	OsHXA701, HXA701, ADA2	570	63.8	7.5	-	-	-	-	1.27778e+06	-	-	-
LOC_Os03g54890.1	Similar to 60S ribosomal protein L13a-4.	0	0	206	23.6	10.3	2429827666	1182375719	512000000	321236558	2731217519	697670736	2163724015	5.11981e+08
LOC_Os03g54910.1	X8 domain containing protein.	0	0	175	17.8	4.83	7.66354e+06	7940958	-	-	-	-	-	-
LOC_Os03g55070.2	Similar to UDP-glucose 6-dehydrogenase (EC 1.1.1.22) (UDP-Glc dehydrogenase) (UDP-GlcDH) (UDPGDH).	0	0	480	52.9	6.13	3.39712e+07	34024992	-	-	1.72035e+06	1.13492e+07	-	-
LOC_Os03g55090.1	Starch phosphorylase, Alpha-glucan phosphorylase, Starch biosynthesis in rice endosperm at low temperature	OsPho1	Pho1, OsPho1, OsPHOL, PHOL	591	67.2	5.64	23136555302	31372911732	27100000000	18062222998	11587089861	14118367914	18719222733	27088420250
LOC_Os03g55110.1	Ankyrin repeat domain containing protein.	0	0	252	25.6	5.07	5.52521e+07	2.90295e+07	29762970	2.58752e+07	8.71065e+07	1.26389e+07	27347755	2.9763e+07
LOC_Os03g55150.1	Eukaryotic translation initiation factor 5 A-2, Developmental and environmental responses	OseIF5A-2	eIF-5A-2	174	18.9	6.27	-	-	4110792	3.09991e+06	13864434	-	3.74971e+07	4.11079e+06
LOC_Os03g55280.1	Similar to Aspartate-semialdehyde dehydrogenase (EC 1.2.1.11) (Fragment).	0	0	375	40.2	7.2	3.11844e+06	-	3165858	620429	2.95568e+06	-	-	-
LOC_Os03g55389.1	Casein kinase II alpha subunit, Heading date, Photoperiod sensitivity	HD6, Hd6, Hd6(t)*, OsCKA2, OSCKA2	Hd6(t)*, OSCKA2, OsCKA2, CKA2, OsCKA2-1, CKA2-1, Hd6/CK2alpha, CK2alpha	186	21.9	7.37	-	-	-	-	1.28259e+06	-	-	-
LOC_Os03g55784.1	Allene oxide synthase.	0	0	281	30.4	4.72	-	1.30591e+06	14473705	2.12578e+07	-	-	1.84972e+06	1.44737e+07
LOC_Os03g56270.1	Similar to Receptor-like protein kinase 2.	0	OsRLCK117	1029	109.7	6.67	-	-	-	-	2.19571e+06	-	-	-
LOC_Os03g56280.1	Similar to Malate dehydrogenase, glyoxysomal precursor (EC 1.1.1.37) (mbNAD-MDH).	0	0	354	37	7.96	-	-	1365748	443832	-	-	-	-
LOC_Os03g56300.1	Similar to NADH-ubiquinone oxidoreductase subunit 8 (EC 1.6.5.3).	0	0	223	25.5	5.41	-	-	909498	533058	1.06911e+07	1.51786e+06	-	-
LOC_Os03g56310.1	Similar to cDNA clone:J013088P07, full insert sequence.	0	0	569	65	8.19	-	-	1417582	742221	-	-	-	-
LOC_Os03g56460.1	Glucose-6-phosphate isomerase, cytosolic A (EC 5.3.1.9) (GPI-A) (Phosphoglucose isomerase A) (PGI-A) (Phosphohexose isomerase A) (PHI- A).	0	Pgi1(Pgia), Pgia, Pgi_1, Pgi1, GPI-A, PHI-A, Pgi-a, PGI-a	567	62.5	7.28	-	-	4578399	2.02278e+06	-	-	-	-
LOC_Os03g56800.1	Similar to Inosine-5'-monophosphate dehydrogenase (EC 1.1.1.205) (IMP dehydrogenase) (IMPDH) (IMPD).	0	CBSIMPDH1, OsCBSIMPDH1, OsCBSIMPDH1a, OsCBSIMPDH1b, IMPDH, OsIMPDH	501	52.6	6.47	2.67439e+07	2.48031e+08	18558525	1.24628e+07	-	8.51468e+06	-	-
LOC_Os03g56810.1	Non-protein coding transcript.	0	OsTUB7, TUBB7, pTUB22	444	49.8	4.87	-	-	8003705	4931251	-	-	-	-
LOC_Os03g56900.1	Reticulon family protein.	0	0	247	27.7	8.62	5.26503e+07	27358330	11166344	1.72409e+07	1.31141e+08	32530409	31662805	1.11663e+07
LOC_Os03g57040.1	Similar to AP-1 complex subunit sigma-2.	0	0	182	21	7.3	7.34304e+06	5.85256e+06	1554418	1.63671e+06	8.25881e+06	3.08564e+06	7.50142e+06	1.55442e+06
LOC_Os03g57100.1	Similar to predicted protein.	0	0	350	40.3	7.27	-	-	-	-	-	-	-	-
LOC_Os03g57160.1	Nuclear-interacting partner of ALK/Rsm1-like domain containing protein.	0	0	943	100	5.1	-	2.00913e+06	-	-	-	-	-	-
LOC_Os03g57280.1	N2, N2-dimethylguanosine tRNA methyltransferase family protein.	0	0	608	67.1	7.65	2.02903e+07	7.942e+06	-	-	34341938	3.77422e+06	8.29208e+06	4.31896e+06
LOC_Os03g57290.1	Similar to Cullin-4A (CUL-4A).	0	0	836	94.6	8.38	3.32411e+07	3.29969e+06	9144793	4.02424e+06	2.89801e+07	4596035	2.29529e+07	9.14479e+06
LOC_Os03g57300.1	Tetratricopeptide-like helical domain containing protein.	0	0	1259	142.7	6.92	-	-	-	-	1.37592e+06	1.30028e+06	-	-
LOC_Os03g57340.1	Similar to DnaJ homolog.	0	OsDjA5	417	46.7	6.19	5.06125e+07	5461288	4258319	1.61582e+06	4.41833e+07	-	9.87729e+06	4.25832e+06
LOC_Os03g57430.1	Hypothetical conserved gene.	0	0	1142	116.5	8.56	-	-	-	-	2.01724e+06	-	-	-
LOC_Os03g57460.1	FAS1 domain domain containing protein.	0	OsFLA24	474	50.7	6.37	-	3.09581e+06	27644925	8722188	3.1273e+06	2.14038e+06	12476879	27644925
LOC_Os03g57490.1	FAS1 domain domain containing protein.	0	OsFLA17	479	51	5.64	-	-	1046752	874007	-	-	-	-
LOC_Os03g57680.1	Aldehyde oxidase-2.	0	AO	1356	145.2	6.49	1.81677e+06	-	-	-	-	8.02918e+06	-	-
LOC_Os03g57690.1	Similar to Aldehyde oxidase-2.	0	AAO3, OsAAO3, OsAO1, AO1, AAO2, OsAAO2	1355	145	6.24	1.20975e+07	4.36744e+07	127000000	1.00948e+08	2.49847e+06	3.39815e+06	6.80164e+07	1.26908e+08
LOC_Os03g57760.1	Similar to 25.3 kDa vesicle transport protein.	0	0	218	25.4	9.1	-	-	8082555	3.34185e+06	-	-	-	-
LOC_Os03g57960.1	Cupin domain protein, Regulation of seed vigour	OsCDP3.10, qSP3	OsEnS-57, EnS-57, CDP3.1	470	52.1	7.25	24535693	2.69602e+07	1750000000	1138730109	7.96657e+06	3.56243e+07	1.97533e+08	1747172199
LOC_Os03g58040.3	Similar to Glutamate dehydrogenase (EC 1.4.1.3) (GDH).	0	OsGDH1	411	44.3	6.61	4556914	7.07924e+06	57447528	1.63907e+06	-	3.00927e+06	-	-
LOC_Os03g58050.1	Similar to 40S ribosomal protein S18.	0	RPS18, OsRPS18	152	17.7	10.74	2225814707	951169712	936000000	4.6286e+08	3362623124	6.63012e+08	2557878471	9.36294e+08
LOC_Os03g58170.1	Similar to Ripening-associated protein (Fragment).	0	SI2	249	26.7	5.66	-	-	12789511	3.6202e+06	-	-	-	-
LOC_Os03g58204.1	Similar to 60S ribosomal protein L4 (L1).	0	OsRPL4	404	44.5	10.55	2578624524	1.05299e+08	281000000	2.77019e+08	2.54772e+08	7.44444e+07	2.58945e+08	2.81041e+08
LOC_Os03g58250.1	bZIP transcription factor, Globulin gene promoter in endosperm	REB, OsZIP33, RISBZ2, OsbZIP33	OsZIP33, RISBZ2, OsbZIP33	425	44.2	5.25	-	-	-	-	4.93068e+06	-	-	-
LOC_Os03g58270.1	Description	RAP-DB Gene Symbol Synonym(s)	Oryzabase Gene Symbol Synonym(s)	1190	133	7.42	-	6789060	-	-	-	-	-	-
LOC_Os03g58430.1	Similar to 40S ribosomal protein S15 (Fragment).	0	0	175	19.6	10.02	5.65471e+08	2.40606e+08	-	-	6.98341e+08	1.91631e+08	5.76569e+08	1.68408e+08
LOC_Os03g58630.1	Similar to Thioredoxin H-type 5 (TRX-H-5).	0	OsTRXh4, OsTrx10, Os3, OsTrxh3	134	14.8	5.97	8794390	9.17524e+06	9311804	5.58033e+06	41430059	9223927	13680069	9.3118e+06
LOC_Os03g58700.1	Similar to vacuolar protein sorting 35.	0	0	793	89.8	5.4	4.24023e+07	1.74747e+07	20236276	1.16901e+07	3.23503e+07	9.28613e+06	24395824	2.02363e+07
LOC_Os03g58810.1	RH27 helicase (Fragment).	0	OsRH27	590	66.6	8.68	3.81017e+06	-	-	-	2.51918e+06	-	-	-
LOC_Os03g58840.1	Synaptobrevin domain containing protein.	0	OsVAMP721	220	24.7	8.75	2.04206e+07	6695696	3072115	1.85166e+06	8.96449e+07	8821044	10200837	3.07211e+06
LOC_Os03g59010.1	Germin-like protein 3-8.	0	OsGLP3-8	225	23.1	5.81	-	-	6207575	1.0636e+06	-	-	-	-
LOC_Os03g59020.1	Similar to Cct8-prov protein.	0	0	546	58.7	5.43	8.2676e+08	2.33549e+08	215000000	1.08348e+08	1142735120	1.87329e+08	4.26738e+08	2.14682e+08
LOC_Os03g59040.2	Similar to Squalene synthase (EC 2.5.1.21).	0	OsCCA	403	46.1	7.78	1.26658e+06	-	-	-	-	-	-	-
LOC_Os03g59060.1	Serine/threonine protein phosphatase 2A catalytic subunit	OsPP2A-2	OsPP56, PP56, OsPP2Ac-2, PP2Ac-2	307	35.2	5.33	3.28057e+07	4.97089e+07	42900095	1.76539e+07	2.56751e+07	2739119	2.5054e+07	4.29001e+07
LOC_Os03g59220.1	Similar to Cytochrome-C reductase 14 kDa subunit (EC 1.10.2.2) (Fragment).	0	0	126	15	9.52	5.80438e+06	-	-	-	1.08474e+07	1.08256e+06	6.48427e+06	710153
LOC_Os03g59310.1	Similar to 40S ribosomal protein S2 (Fragment).	0	SUP44	274	30	10.23	1949307320	1012609750	1320000000	3.49059e+08	3935073815	745930875	2496624788	1316899914
LOC_Os03g59340.1	Similar to Cellulose synthase BoCesA5.	0	OsCesA2, OsCESA2, OS_CESA02	1073	120.6	7.71	-	-	-	-	-	-	-	-
LOC_Os03g59380.1	Plant lipid transfer protein/Par allergen family protein.	0	OsLTP1.3, OsLtpI.3	122	11.8	9.6	-	-	-	-	2.13443e+06	-	-	-
LOC_Os03g59590.1	Similar to predicted protein.	0	0	642	71.3	5.69	1.45341e+07	3.46246e+06	2111730	570092	4.64718e+07	5.03833e+06	7935966	2111730
LOC_Os03g59710.1	Similar to Pre-mRNA branch site protein p14 (SF3B 14 kDa subunit).	0	0	130	14.7	9.5	-	-	-	-	4.89156e+06	-	-	-
LOC_Os03g60000.1	Similar to Mitochondrial prohibitin complex protein 2.	0	0	420	46.1	5.81	-	-	-	-	-	-	4.04117e+06	405078
LOC_Os03g60380.1	NAD(P)-binding domain containing protein.	0	OsCCR22	334	35.4	6.18	7.02291e+06	-	27464370	17023072	3.58896e+06	-	-	-
LOC_Os03g60460.1	Peptidase M1, membrane alanine aminopeptidase family protein.	0	0	611	67.7	5.14	-	-	1925108	557696	-	-	-	-
LOC_Os03g60550.1	Similar to Auxin-resistance protein AXR1.	0	0	531	59.1	5.2	-	-	7459476	4.84991e+06	-	-	-	-
LOC_Os03g60620.1	Similar to Non-cell-autonomous heat shock cognate protein 70.	0	OsHSP70, hsp70, OsMed37_4, Med37_4	649	71.3	5.21	90418790	9.48732e+07	135000000	6.71601e+07	96030835	2.95524e+06	5754767	1.34509e+08
LOC_Os03g60740.1	NAD(P)-binding domain containing protein.	0	0	257	27.9	6.81	-	-	1112399	404838	-	-	-	-
LOC_Os03g60780.1	Similar to Armadillo/beta-catenin-like repeat family protein.	0	0	379	41.1	5.17	5.55987e+06	1.4617e+07	24085914	2.01669e+07	6500375	4.13633e+06	1.33539e+07	2.40859e+07
LOC_Os03g60870.1	Similar to Ras-related protein Rab11C.	0	OsRab11B2	215	23.8	6.55	-	-	-	-	190474464	-	-	-
LOC_Os03g60939.1	Similar to Dolichol-phosphate mannosyltransferase (EC 2.4.1.83) (Dolichol- phosphate mannose synthase) (Dolichyl-phosphate beta-D- mannosyltransferase) (Mannose-P-dolichol synthase) (MPD synthase) (DPM synthase).	0	0	243	27.1	9.01	-	-	-	-	2605839	-	-	-
LOC_Os03g61120.1	Anthranilate synthase alpha subunit 1, Regulation of free Trp concentration	OASA1	OASA1 (=ASA1), OsASA1, OASA1, OASA1(D323N), OASA1D	577	63.8	7.2	-	-	21022595	1.52497e+07	-	-	-	-
LOC_Os03g61180.1	Description	RAP-DB Gene Symbol Synonym(s)	Oryzabase Gene Symbol Synonym(s)	944	107.2	8.24	-	-	76270080	57980648	-	-	-	-
LOC_Os03g61220.1	Similar to cDNA clone:J013043E01, full insert sequence.	0	OsRH3	758	81.6	6.52	-	-	1320615	847543	-	-	-	-
LOC_Os03g61630.1	Similar to Sec13p.	0	OsWD40-95	301	32.1	5.74	1.46195e+06	-	-	-	-	-	-	-
LOC_Os03g61680.1	Similar to huntingtin interacting protein K.	0	0	127	13.3	5.2	2.49692e+07	3.15765e+06	2281560	1.99569e+06	51278659	5.68407e+06	14328203	2281560
LOC_Os03g61930.1	Hypothetical conserved gene.	0	OsACBP6	656	71.5	5.39	-	-	9334022	2.29016e+06	-	-	2.11229e+07	9.33402e+06
LOC_Os03g61950.1	Kelch-repeat protein, Regulator of post-Golgi vesicular traffic	GPA3	GPA3	501	55.2	5.82	2.25257e+07	2.67022e+07	49899269	2.96702e+07	3.04371e+07	1.79171e+07	33921056	4.98993e+07
LOC_Os03g61970.1	Similar to Actin 7 (Actin 2).	0	RAc3	377	41.7	5.49	6934020	4.56012e+06	4447471	1.60139e+06	-	2.55542e+06	12703163	4.44747e+06
LOC_Os03g61990.2	Similar to RNA-binding protein RZ-1.	0	OsRZ1	205	21.8	8.12	-	-	993528	890938	3576941	-	-	-
LOC_Os03g62110.2	Nicotinate phosphoribosyltransferase, Leaf senescence	OsNaPRT1, LTS1	OsNaPRT1, OsNaPRT1/LTS1, NaPRT1	560	61.9	6.05	2.71374e+06	1.12854e+06	-	-	2966427	-	-	-
LOC_Os03g62420.1	Mic10 family protein, Mitochondrial and plant development, Required for the formation of cristae in mitochondria	DVB1	OsDVB1	126	12.9	7.12	2.0589e+06	1.29947e+06	-	-	4.17013e+06	-	-	-
LOC_Os03g62490.1	Similar to Prohibitin.	0	0	290	32.2	9.64	-	-	-	-	2.50973e+07	1459837	-	-
LOC_Os03g62590.1	Similar to Steroleosin-B.	0	OsEnS-59	355	39.1	6.67	-	-	4167944	3.02355e+06	562892	694975	3.45771e+07	4.16794e+06
LOC_Os03g62600.1	Ras GTPase family protein.	0	OsRab11A1	223	24.5	7.28	-	77154408	-	-	-	-	-	-
LOC_Os03g62620.3	Late embryogenesis abundant protein 2 family protein.	0	OsLEA7, OsLEA7a, OsLEA7b, OsLEA7c	316	34.8	5.06	-	-	-	-	1.27877e+07	-	9.38475e+06	772987
LOC_Os03g62700.1	Similar to Pti1 kinase-like protein.	0	OsRLCK123	368	40.8	6.61	4.10354e+06	2.96176e+06	1322649	809204	1.80046e+07	-	-	-
LOC_Os03g63250.1	COG complex component, COG2 family protein.	0	0	754	83.5	6.19	1.44837e+07	-	-	-	4.65333e+06	790910	1.32288e+06	294129
LOC_Os03g63290.1	Glucose/ribitol dehydrogenase family protein.	0	0	277	29.6	5.92	3.29254e+06	1.93602e+06	1132831	569352	4.79008e+06	1.5072e+06	4.1894e+06	1.13283e+06
LOC_Os03g63400.1	Similar to Transcription factor homolog BTF3-like protein.	0	Osj3g2BTF3, BTF3b, Os03g2BTF3	158	17.3	8.85	-	1.10618e+06	-	-	2.54348e+06	-	-	-
LOC_Os03g63410.1	Similar to Elongation factor Tu.	0	0	453	48.4	6.48	-	-	69214555	2.16349e+06	-	-	-	-
LOC_Os03g63430.1	Similar to 26S proteasome subunit RPN5b.	0	OsRpn5, Rpn5	443	50.6	7.64	7.72709e+08	4.24949e+08	443000000	137086184	8.79782e+08	2.77254e+08	7.65843e+08	4.42865e+08
LOC_Os03g63520.1	Der1-like domain containing protein.	0	OsDER2, DER2	249	28.4	8.7	-	-	-	-	-	-	-	-
LOC_Os03g63720.1	Exoribonuclease domain containing protein.	0	0	238	25.9	6.67	-	-	-	-	1.41279e+06	-	-	-
LOC_Os03g63740.1	Ribonuclease III domain containing protein.	0	0	178	18.1	10.14	1.18928e+07	-	-	-	1.11909e+07	573521	-	-
LOC_Os03g63860.1	Similar to DANA2.	0	0	224	24.2	9.23	4.93478e+06	-	3435416	4.31242e+06	2.09713e+07	2.57655e+06	-	-
LOC_Os03g63940.1	Similar to Protein kinase AKINbetagamma-2.	0	OsCBSX8	493	54.5	6.68	1.25827e+06	-	-	-	1.48219e+07	-	-	-
LOC_Os03g64110.1	Non-protein coding transcript.	0	OsWD40-97	444	47.2	9.01	7.72167e+06	4.37012e+06	6188452	2.67118e+06	9.14983e+06	2.61294e+06	4.89679e+06	6.18845e+06
LOC_Os03g64210.1	Similar to RuBisCO subunit binding-protein alpha subunit, chloroplast precursor (60 kDa chaperonin alpha subunit) (CPN-60 alpha) (Fragment).	0	OsCPn60alpha2, OsCPn60a2	584	61.4	5.47	1584376872	1144271000	591000000	267777163	1647307686	6.85346e+08	1681094985	5.91237e+08
LOC_Os03g64400.1	Conserved hypothetical protein.	0	0	918	99.9	4.83	-	-	-	-	4411739	717225	-	-
LOC_Os04g01290.1	Proteasome component region PCI domain containing protein.	0	eIF-3m, OseIF3m	416	46.3	5.24	5.47121e+08	7.88524e+07	57963761	2.92602e+07	1001080744	9.30694e+07	4.73615e+08	5.79638e+07
LOC_Os04g01480.1	Zinc finger, CCCH-type domain containing protein.	0	0	850	92.3	5.35	12915707	1.26982e+07	1917457	2.3575e+06	1.62546e+07	-	-	-
LOC_Os04g01590.1	Arginine hydrolysis enzyme, Arginase, Panicle development and grain production	OsARG, Nglf, Nglf-1	OsARG, ARG, Nglf, Nglf-1, OsAGM, AGM	340	36.9	6.32	-	-	3508446	5.19192e+06	-	-	2.09856e+06	3.50845e+06
LOC_Os04g01740.1	Non-protein coding transcript.	0	Hsp90, OsHSP90.1	703	80.2	5.17	1.12684e+08	1.17345e+08	305000000	1.52624e+08	5.84737e+08	3.96658e+07	2.42312e+08	3.04584e+08
LOC_Os04g02150.1	Eukaryotic initiation factor 3, gamma subunit family protein.	0	0	505	54.5	5.47	-	-	-	-	3.4818e+06	-	-	-
LOC_Os04g02670.1	ATPase, F0 complex, subunit E, mitochondrial domain containing protein.	0	OsmtATPS1, mtATPS1	52	5.3	10.13	8406071	5.48142e+06	-	-	13512658	8.09067e+06	-	-
LOC_Os04g02820.1	Similar to H0613H07.5 protein.	0	0	843	93.9	6.16	-	-	54271854	18423190	27133278	-	34609380	54271854
LOC_Os04g02900.1	Pyruvate dehydrogenase complex E1 component subunit &alpha;1, Galactolipid biosynthesis, Amyloplast development, Starch biosynthesis	FLO19	0	425	46.1	6.61	2.47805e+08	1.34477e+08	262000000	1.32859e+08	3.5339e+08	1.15192e+08	2.85017e+08	2.61915e+08
LOC_Os04g04020.1	Similar to OSIGBa0131J24.5 protein.	0	0	1031	112	8.02	-	-	-	-	5.49371e+06	-	2.8569e+07	294623
LOC_Os04g08080.1	Protein of unknown function DUF594 family protein.	0	0	752	85.4	9.36	-	-	-	-	-	2.91517e+06	-	-
LOC_Os04g09654.1	Winged helix repressor DNA-binding domain containing protein.	0	OsCOMTL6	371	40	6.09	-	-	-	-	14433761	-	-	-
LOC_Os04g10240.1	HR-like lesion-inducer family protein.	0	0	157	17.4	9.99	-	-	382478	154377	-	-	-	-
LOC_Os04g10380.1	Non-protein coding transcript.	0	0	1436	152.9	7.12	-	-	1782101	788168	-	-	-	-
LOC_Os04g10890.1	Conserved hypothetical protein.	0	0	585	60	6.61	-	672198	-	-	-	-	-	-
LOC_Os04g13470.1	Similar to protein binding protein.	0	0	981	107.3	6.23	5.8023e+06	-	247798	271247	6.05613e+06	-	1.60913e+07	247798
LOC_Os04g16080.1	Description	RAP-DB Gene Symbol Synonym(s)	Oryzabase Gene Symbol Synonym(s)	1046	120.2	5.86	-	2.00195e+06	-	-	-	-	-	-
LOC_Os04g16370.1	Description	RAP-DB Gene Symbol Synonym(s)	Oryzabase Gene Symbol Synonym(s)	1986	225.1	8.13	-	-	-	-	-	991710	-	-
LOC_Os04g16740.1	Description	RAP-DB Gene Symbol Synonym(s)	Oryzabase Gene Symbol Synonym(s)	507	55.6	6.25	-	-	-	-	-	-	6.68111e+06	382636
LOC_Os04g18010.1	Similar to CPSF160; nucleic acid binding.	0	0	509	56.7	6.1	1.89297e+06	-	-	-	1.90856e+06	-	-	-
LOC_Os04g18200.1	Similar to Dihydrodipicolinate synthase 1, chloroplast precursor (EC 4.2.1.52) (DHDPS 1).	0	0	380	41.4	6.47	-	-	8148103	4.19531e+06	-	-	-	-
LOC_Os04g20054.1	Description	RAP-DB Gene Symbol Synonym(s)	Oryzabase Gene Symbol Synonym(s)	1004	108.3	5.12	-	-	-	-	-	3048066	-	-
LOC_Os04g20220.1	Similar to G1 to S phase transition protein 1 homolog (GTP-binding protein GST1- HS).	0	0	547	59.8	5.5	-	-	6200715	4.01942e+06	3.66609e+06	-	2.37904e+06	6.20071e+06
LOC_Os04g20230.1	Uncharacterised protein family UPF0172 domain containing protein.	0	0	209	22.7	6.92	1.73722e+06	-	-	-	2.66736e+06	-	-	-
LOC_Os04g24180.2	Similar to OSIGBa0125J07.5 protein.	0	OsDjC43, OsERdj2	681	76.2	6.07	4.66967e+06	-	1153582	1.28378e+06	11918151	5.05285e+06	5047215	1.15358e+06
LOC_Os04g25360.1	tRNA methyltransferase complex GCD14 subunit domain containing protein.	0	0	327	35.2	8.15	2.26498e+06	-	-	-	3.35987e+06	-	-	-
LOC_Os04g25410.1	Tetratricopeptide-like helical domain containing protein.	0	0	524	59.9	9.29	2.00589e+06	-	-	-	2.60987e+06	-	-	-
LOC_Os04g25960.1	Similar to H0107B07.3 protein.	0	0	649	72.9	6.54	-	-	-	-	48277744	-	-	-
LOC_Os04g26841.1	Similar to OSIGBa0137O04.8 protein.	0	0	734	84.6	5.33	-	-	-	-	418672	-	-	-
LOC_Os04g27330.1	Description	RAP-DB Gene Symbol Synonym(s)	Oryzabase Gene Symbol Synonym(s)	87	9.2	11.46	-	-	-	-	-	-	-	-
LOC_Os04g27860.1	Ribosomal protein S27.	0	OsRPS27	86	9.6	8.72	72400157	1.9343e+07	-	-	9.35299e+07	1.85548e+07	-	-
LOC_Os04g28090.1	Similar to OSIGBa0130K07.8 protein.	0	0	972	109.6	5.24	1.10387e+06	-	-	-	1.45589e+06	-	-	-
LOC_Os04g28180.1	Similar to 40S ribosomal protein S8.	0	0	221	24.9	10.4	2045566587	8.0846e+08	622000000	329298726	2595383971	6.332e+08	1802291872	622301660
LOC_Os04g28420.1	FK506-binding protein, Peptidyl-prolyl cis/trans isomerase, Chilling tolerance	OsFKBP65, OsFKBP62b	OsFKBP62b, OsFKBP65, FKBP62b, FKBP65	585	65.5	5.49	-	-	-	-	3.82427e+06	-	-	-
LOC_Os04g29370.1	Description	RAP-DB Gene Symbol Synonym(s)	Oryzabase Gene Symbol Synonym(s)	642	73	6.7	-	2.50586e+06	-	-	-	-	-	-
LOC_Os04g29950.1	Similar to H0607F01.2 protein.	0	0	398	41.5	6.67	1.79127e+06	-	-	-	-	-	-	-
LOC_Os04g30410.1	Conserved hypothetical protein.	0	0	102	11.1	9.44	-	-	-	-	3.79787e+06	-	-	-
LOC_Os04g30420.1	Similar to Quinone-oxidoreductase QR1 (Fragment).	0	0	336	34.6	9.28	2.72951e+06	1.26197e+06	1030111	854143	1.28498e+07	-	7.17416e+06	1.03011e+06
LOC_Os04g30430.1	Nucleotide-binding, alpha-beta plait domain containing protein.	0	0	486	51.4	5.19	-	3.10118e+06	-	-	-	-	8.72448e+06	2.95656e+06
LOC_Os04g30780.1	Similar to eukaryotic translation initiation factor 3 subunit 3.	0	eIF-3h, OseIF3h	347	39.1	4.83	2.53063e+08	5.01402e+07	22349084	1.72457e+07	5.56844e+08	3.09079e+07	1.84074e+08	2.23491e+07
LOC_Os04g30840.1	Similar to ER lumen protein retaining receptor (HDEL receptor) (PGP169-12).	0	0	106	12.2	4.83	-	-	-	-	3466583	-	-	-
LOC_Os04g30890.1	Similar to Gonidia forming protein GlsA.	0	OsMSL19	266	28.6	9.63	4.35984e+06	-	1696254	503522	3.09569e+07	1.77727e+06	1.29639e+07	1.69625e+06
LOC_Os04g31070.1	Similar to Acyl-[acyl-carrier-protein] desaturase, chloroplast precursor (EC 1.14.19.2) (Stearoyl-ACP desaturase).	0	0	390	44.3	7.01	-	-	-	-	1.8174e+06	-	-	-
LOC_Os04g31230.1	Description	RAP-DB Gene Symbol Synonym(s)	Oryzabase Gene Symbol Synonym(s)	239	24.9	11.27	-	-	-	-	9251936	-	-	-
LOC_Os04g31390.1	ATVPS11 (Arabidopsis thaliana vacuolar protein sorting 11); transporter.	0	0	947	107.2	6.21	-	-	-	-	2.73457e+06	-	-	-
LOC_Os04g31700.1	Pyruvate/Phosphoenolpyruvate kinase, catalytic core domain containing protein.	0	0	389	41.3	5.85	-	26390033	13823309	1.19368e+07	-	-	4.33915e+06	1.38233e+07
LOC_Os04g32010.1	Similar to OSIGBa0096P03.6 protein.	0	0	663	71.1	6.77	2.38412e+06	-	-	-	-	-	-	-
LOC_Os04g32020.1	Similar to OSIGBa0096P03.7 protein.	0	alpha-KGDH	904	103.2	6.71	5.85154e+07	8.78522e+07	154000000	9.32147e+07	2.21085e+07	2.83427e+07	2.26906e+08	1.54213e+08
LOC_Os04g32070.1	Short-chain dehydrogenase/reductase SDR domain containing protein.	0	OsEnS-62	368	39.6	9.07	-	-	9074114	1.4462e+06	-	-	7.47101e+06	9.07411e+06
LOC_Os04g32080.1	NAD(P)-binding domain containing protein.	0	0	257	28.2	6.8	-	-	4015089	2.49284e+06	-	-	5.01578e+07	4.01509e+06
LOC_Os04g32330.1	Similar to 2-oxoglutarate dehydrogenase E2 subunit.	0	0	440	48.3	8.63	3.62963e+08	3.7878e+08	639000000	6.33761e+08	5.40265e+08	1.3985e+08	7.76267e+08	6.39142e+08
LOC_Os04g32550.1	Defender against cell death 1 (DAD-1) (Defender against apoptotic death 1 protein).	0	dad-1, DAD-1, DAD1	114	12.4	8.31	4.08116e+06	2.63159e+06	-	-	5.20101e+06	-	-	-
LOC_Os04g32560.2	Non-protein coding transcript.	0	ClpC1	918	101.7	6.51	9379459	-	4747152	3.88589e+07	1.61504e+07	-	7.85283e+06	4.74715e+06
LOC_Os04g32580.1	Conserved hypothetical protein.	0	0	478	52.8	4.6	-	-	-	-	1.1097e+06	-	-	-
LOC_Os04g32650.1	Similar to H0209H04.1 protein.	0	0	673	74.7	6.18	24376021	4.59779e+07	25632262	2.62776e+07	1.4145e+06	1.84257e+06	1.693e+07	2.56323e+07
LOC_Os04g32660.1	Similar to Ubiquinol-cytochrome c reductase iron-sulfur subunit, mitochondrial precursor (EC 1.10.2.2) (Rieske iron-sulfur protein) (RISP).	0	0	278	30.1	8.69	658837	1.75563e+06	-	-	4.47273e+06	-	-	-
LOC_Os04g32880.1	Similar to OSIGBa0155K12.5 protein.	0	OsCBSCBS4, OsCBSCBS4a, OsCBSCBS4b, OsCBSCBS4c, OsCBSCBS4d, OsCBSCBS4e	451	50.4	6.34	6422763	3.72637e+06	-	-	-	-	1.80017e+06	1.36894e+06
LOC_Os04g32950.1	Similar to calnexin.	0	OsCNX, OsCNX1, CNX1	537	60.7	4.83	6.74627e+07	57394640	164000000	1.07506e+08	2.32304e+08	5.60522e+07	1.23035e+08	1.64406e+08
LOC_Os04g33150.1	Similar to H0502B11.4 protein.	0	OsEnS-64, PCC13-62	323	33.8	5.03	9.1248e+07	7.50714e+07	376000000	2.70437e+08	5.68904e+07	5.90918e+07	98797595	3.7639e+08
LOC_Os04g33220.1	Similar to H0502B11.8 protein.	0	0	266	27.7	9.74	2.88141e+06	3.90144e+06	-	-	9.81176e+06	-	-	-
LOC_Os04g33460.1	Starch branching enzyme IIa, Starch biosynthesis, Regulation of the properties of sugary endosperm	OsBEIIa, OsSBE4, RBE4	RBE4, OsSBE4, BEIIa, QEIIb, BEIIA, OsBEIIa	375	40.9	4.89	-	1.31403e+07	543000000	3.08339e+08	-	-	-	-
LOC_Os04g33490.1	Plant neutral invertase family protein.	0	OsNIN4	574	64.7	7.64	2.11677e+06	-	-	-	-	-	-	-
LOC_Os04g33590.1	Similar to H0717B12.5 protein.	0	0	363	40.4	7.61	4.01863e+07	1.84755e+06	15516868	7.43899e+06	19581026	1.31602e+07	4.93071e+07	1.55169e+07
LOC_Os04g33600.1	Hypothetical protein.	0	0	362	40.4	7.59	1.37652e+06	1.00588e+07	-	-	5.24922e+07	-	-	-
LOC_Os04g33880.1	TB2/DP1 and HVA22 related protein family protein.	0	0	192	22.7	9.35	-	-	-	-	1.81477e+06	-	-	-
LOC_Os04g34100.1	Conserved hypothetical protein.	0	0	231	24.6	8.65	1.55591e+06	-	-	-	2.74596e+06	-	-	-
LOC_Os04g34240.1	Histone H3.	0	0	274	30.5	11.82	-	2.91847e+06	-	-	-	-	-	-
LOC_Os04g34930.1	Similar to CSN8.	0	0	196	21.8	6.52	1.04912e+08	42407797	63306828	2.42498e+07	138653892	3.17301e+07	1.11922e+08	6.33068e+07
LOC_Os04g34940.1	Similar to Ribonuclease P.	0	OsAlba5, Alba5	262	28.5	9.01	-	-	2197591	1.42379e+06	-	2.0625e+06	-	-
LOC_Os04g35000.1	Similar to OSIGBa0093L02.4 protein.	0	OsbHLH145	188	19.5	4.91	8957963	7276849	2210035	1.38863e+06	10042574	-	10627405	2210035
LOC_Os04g35090.1	Similar to 40S ribosomal protein S10-1.	0	0	183	20.3	9.76	492913888	252476422	26638051	1.8824e+07	610843424	2.22781e+08	494392536	2.66381e+07
LOC_Os04g35180.2	Similar to GrpE protein homolog.	0	0	290	31.5	7.61	1.49777e+08	3.19749e+08	1030000000	1007360593	1.52909e+08	1.72127e+08	3.57561e+08	1034519235
LOC_Os04g35290.1	Similar to H0315E07.1 protein.	0	PDIL5;2, OsPDIL5;2, PDIL5-2, OsPDIL5-2	423	47	4.96	1.84101e+06	1.24388e+06	-	-	4.37815e+06	-	-	-
LOC_Os04g35900.1	Similar to Translocon Tic40 precursor.	0	0	429	46.3	5.38	2.12537e+06	1.50439e+06	1545404	1.03238e+06	5.68317e+06	-	6.63021e+06	1.5454e+06
LOC_Os04g36700.1	Similar to 26S proteasome non-ATPase regulatory subunit 11.	0	OsRpn6, Rpn6	425	47.6	6.18	6.34684e+08	4.42822e+08	382000000	2.20054e+08	7.74594e+08	2.29481e+08	5.4002e+08	3.82423e+08
LOC_Os04g36859.1	Microsomal signal peptidase 25 kDa subunit family protein.	0	0	192	21.1	9.17	6.24781e+06	1.88025e+06	-	-	1.99999e+07	2.0157e+06	-	-
LOC_Os04g37690.1	Non-protein coding transcript.	0	0	387	41.8	8.53	-	-	-	-	8032390	-	-	-
LOC_Os04g38310.1	Similar to H0523F07.2 protein.	0	HN1L	305	32	6.96	-	1.77561e+06	16137145	1.3121e+06	-	2.21535e+06	-	-
LOC_Os04g38530.1	Similar to OSIGBa0097P08.2 protein.	0	GalM4	380	40.5	8	-	-	2660202	548026	-	-	-	-
LOC_Os04g38600.1	Similar to GADPH (383 AA) (Fragment).	0	0	409	43.6	8.21	-	7.37681e+06	3877516	829006	1002658	5.27283e+06	2.10053e+07	3.87752e+06
LOC_Os04g38870.4	Similar to 14-3-3-like protein GF14-6.	0	GF14b, OsGF14b, 14-3-3b	262	29.8	4.81	8.23564e+06	122623667	28075454	2.32136e+06	2.43063e+08	8.91293e+07	4.0428e+08	28075454
LOC_Os04g38900.1	Similar to prohibitin2.	0	0	296	31.6	6.71	1.36146e+07	5930502	12780509	8.18724e+06	-	-	-	-
LOC_Os04g38900.2	Similar to prohibitin2.	0	0	287	30.8	7.56	-	-	-	-	66059705	5.2713e+06	-	-
LOC_Os04g38950.1	Anthranilate synthase &beta;-subunit, Auxin biosynthesis	TDD1, OASB1	OsTDD1, ASB1, OASB1, OsASbeta1, ASbeta1, TDD1/OASB1	288	30.7	6.87	-	-	-	-	2.16036e+06	-	-	-
LOC_Os04g39100.1	Haem peroxidase, plant/fungal/bacterial family protein.	0	prx55	335	35.5	9.13	-	5.79372e+06	-	-	-	-	-	-
LOC_Os04g39210.1	Agmatine deiminase domain containing protein.	0	OsAIH	380	42.4	5.49	-	-	11157998	4.73031e+06	-	-	1482450	1.1158e+07
LOC_Os04g39270.1	Similar to Indole-3-glycerol phosphate synthase, chloroplast precursor (EC 4.1.1.48) (IGPS).	0	0	419	44.9	6.55	-	-	-	-	1.06273e+06	842932	-	-
LOC_Os04g39440.1	Similar to Small GTP binding protein Rab2.	0	OsRab2A1, OsRab2	215	23.1	7.42	-	4505033	-	-	-	2465606	-	-
LOC_Os04g39440.2	Similar to Small GTP binding protein Rab2.	0	OsRab2A1, OsRab2	211	23.1	7.44	8.66343e+06	-	-	-	-	-	-	-
LOC_Os04g39444.1	Description	RAP-DB Gene Symbol Synonym(s)	Oryzabase Gene Symbol Synonym(s)	114	12.6	11.22	2.65928e+06	-	1956591	746857	9.27928e+06	-	2.64637e+06	1.95659e+06
LOC_Os04g39700.1	Ribosomal protein large subunit member, Salt stress tolerance	RPL6	OsRPL6, RPL6	222	24.6	10.1	274360848	98281305	62868255	2.94928e+07	760417802	38860508	1.72746e+08	6.28683e+07
LOC_Os04g40040.1	Similar to OSIGBa0106G07.12 protein.	0	OsDAO4, OsCuDAO4, CuDAO4	838	92.5	7.56	8.28287e+06	2.5339e+07	198000000	9.89213e+07	8.28947e+06	1.64407e+07	1.93321e+08	1.98304e+08
LOC_Os04g40320.1	Similar to OSIGBa0116M22.12 protein.	0	0	283	29.6	6.95	2114423	-	-	-	4.56908e+06	-	-	-
LOC_Os04g40430.1	Similar to OSIGBa0158F13.7 protein.	0	0	275	30.3	6.04	-	-	3335292	7.629e+06	-	-	-	-
LOC_Os04g40510.1	Similar to H0510A06.2 protein.	0	0	603	65.3	8.37	-	-	7562323	5.80876e+06	-	-	-	-
LOC_Os04g40660.1	Similar to Topoisomerase-like protein.	0	0	662	73.1	5.08	8.98169e+06	7.6793e+06	4425472	6.83027e+06	1.42508e+07	5.01696e+06	2.35847e+07	4.42547e+06
LOC_Os04g40830.1	Cullin family protein.	0	APC2, OsAPC2	864	97.2	5.17	1179306	-	-	-	-	-	-	-
LOC_Os04g40840.1	Ortholog of yeast ELP3, Catalytic subunit of Elongator, Leaf development, Meristem function, tRNA maturation and histone acetylation	OsELP3	OsHAG703, OsELP3, ELP3	573	63.7	8.53	15019131	-	-	-	4.62505e+06	-	-	-
LOC_Os04g40850.1	Similar to 26S proteasome subunit RPN7.	0	OsRpn7, Rpn7	389	44.1	5.92	6.30792e+07	190291375	264000000	1.23925e+08	5.57586e+08	1.4696e+08	4.02388e+08	2.64175e+08
LOC_Os04g40950.1	Similar to Glyceralde-3-phosphate dehydrogenase.	0	GAPDH, OsGAPDH, OsGapC2	337	36.8	6.81	32858854	7.53853e+07	67765094	3.12112e+07	3.13893e+07	6.677e+07	2.45217e+08	67765094
LOC_Os04g41470.1	Similar to H0425E08.1 protein.	0	0	589	66.5	5.27	-	2.24843e+06	548782	339412	-	-	-	-
LOC_Os04g41980.1	Similar to Atozi1 (Fragment).	0	0	118	12.8	9.85	13231947	-	-	-	15942619	-	-	-
LOC_Os04g42000.1	Similar to 6, 7-dimethyl-8-ribityllumazine synthase (Fragment).	0	OsLS	221	22.5	8.97	7.95432e+07	63213057	71956380	5.13435e+07	1.21876e+08	4.41485e+07	1.57012e+08	7.19564e+07
LOC_Os04g42010.1	Non-protein coding transcript.	0	0	435	48.3	5.68	4.60856e+07	9.64422e+06	3094995	4.38892e+06	1.15332e+08	1.32908e+07	5.90785e+07	3.09499e+06
LOC_Os04g42134.1	Enhancer of rudimentary family protein.	0	0	73	8.8	7.34	20189996	-	-	-	-	-	-	-
LOC_Os04g42140.1	Similar to Eukaryotic initiation factor-like protein.	0	Rymv1, eIF(iso)4G, OsRYMV1, OseIF(iso)4G	793	87	7.52	1.13045e+08	9.66377e+06	17817780	6592455	458732168	1.84662e+07	1.08582e+08	1.78178e+07
LOC_Os04g42330.1	Spc97/Spc98 family protein.	0	0	711	79.8	7.58	-	-	-	-	3.46661e+06	-	-	-
LOC_Os04g42370.1	Transport protein Trs120 domain containing protein.	0	0	1187	129.3	6.99	-	-	-	-	4.69474e+06	-	-	-
LOC_Os04g42500.1	Similar to Trafficking protein particle complex protein 2 (Sedlin) (MBP-1 interacting protein-2A) (MIP-2A).	0	0	220	25.2	8.35	-	-	-	-	-	-	-	-
LOC_Os04g42580.1	Pyruvate/Phosphoenolpyruvate kinase, catalytic core domain containing protein.	0	0	503	53.4	7.31	8.99742e+07	129090800	83449526	5.19003e+07	71541989	3.39041e+07	9.86251e+07	8.34495e+07
LOC_Os04g42600.1	Similar to polyadenylate-binding protein 2.	0	OsPABPC3, PABPC3	659	71.2	8.85	1.42309e+07	-	-	-	2.44762e+07	-	-	-
LOC_Os04g42930.1	Glutaredoxin, Regulation of embryo development	OsGrxC2.2	grx, OsGRX, OsGRX14, OsGrx9, OsGrxC2;2, GrxC2;2, OsGrxC2.2, GrxC2.2	127	13.3	7.08	9.50501e+06	2.85348e+06	-	-	7.27539e+06	3.27089e+06	-	-
LOC_Os04g43150.2	Similar to OSIGBa0157K09-H0214G12.10 protein.	0	0	462	51.8	5.14	-	3.61733e+06	-	-	-	-	-	-
LOC_Os04g43170.1	Similar to Embryo-specific protein 1 (ATS1).	0	OsEnS-68	285	32.1	6.33	7.84034e+06	7.89196e+06	126000000	8.96579e+07	2.56542e+07	1.47948e+07	3.51198e+08	1.26376e+08
LOC_Os04g43200.1	Caleosin peroxygenase, Calcium-binding and phospholipid-binding protein, Negative regulation of salt stress tolerance	OsClo5, OsEFA27	OsEFA27, OsClo5, Clo5	244	27.4	6.44	2172339	5.75554e+06	15823113	1.20535e+07	2.50075e+07	1.33794e+07	3.01079e+07	1.58231e+07
LOC_Os04g43350.1	Conserved hypothetical protein.	0	0	167	17.6	7.14	-	-	2427562	3.23508e+06	-	-	3.60926e+06	2.42756e+06
LOC_Os04g43760.1	Phenylalanine ammonia-lyase.	0	OsPAL02, PAL02, OsPAL5, PAL5, OsPAL2. PAL2	707	76	6.42	-	1.06567e+06	4995518	2.54297e+06	-	-	-	-
LOC_Os04g43922.1	S1, RNA binding domain containing protein.	0	0	315	35.5	7.01	-	-	2039648	1.05997e+06	1.96261e+06	2.07755e+06	1.84694e+06	2.03965e+06
LOC_Os04g44400.1	Similar to ATP-dependent Clp protease proteolytic subunit.	0	OsClp7, OsClpP2, ClpP2	309	33	7.27	-	-	-	-	4.15535e+06	-	-	-
LOC_Os04g44470.1	Alpha-amylase/subtilisin inhibitor, Defense of the seed against microorganisms	RASI	RASI, OsEnS-69	200	21.4	8.37	2462352	1241564	147000000	8.92898e+07	-	-	1.42861e+07	1.4704e+08
LOC_Os04g44560.1	Similar to OSIGBa0115K01-H0319F09.13 protein.	0	0	338	37.5	7.43	1.6228e+07	4.18527e+06	6979272	5.71992e+06	7.3663e+07	1.1128e+07	1.38723e+07	6.97927e+06
LOC_Os04g44590.3	Similar to OSIGBa0115K01-H0319F09.16 protein.	0	0	127	13.6	5.63	1.72542e+06	-	2311397	2.97361e+06	-	-	-	-
LOC_Os04g45070.1	Similar to remorin.	0	OsREM1.5	206	22.4	5.5	-	-	649521	2.42329e+06	-	-	-	-
LOC_Os04g45190.3	PapD-like domain containing protein.	0	0	156	17.2	8.32	-	-	-	-	-	-	-	-
LOC_Os04g45470.1	Seed-type vacuolar processing enzyme (VPE), Glutelin maturation	GLUP3, glup3(esp7), esp7, glup3, OsVPE1, VPE1, OsaLeg3	glup3(esp7), esp7, glup3, OsVPE1, VPE1, OsaLeg3	497	54.9	5.27	-	-	-	-	-	-	-	-
LOC_Os04g45970.1	Similar to Glutamate dehydrogenase 2.	0	OsGDH2	222	24.3	6.27	15057741	5.95596e+07	32733509	23078477	-	1.38247e+07	4.59013e+06	32733509
LOC_Os04g45970.2	Similar to Glutamate dehydrogenase 2.	0	OsGDH2	216	23.1	7.24	12442133	68539139	40187169	3.10329e+07	-	4385131	12567131	4.01872e+07
LOC_Os04g46200.1	Similar to Oleosin.	0	ole16, OsEnS-72, OsOLE16	148	15.2	9.41	107062075	84231925	741000000	6.55173e+07	110995084	175987440	8.82407e+08	7.41075e+08
LOC_Os04g46310.1	Similar to OSIGBa0106P14.4 protein.	0	0	2142	239.7	7.74	-	-	-	-	-	310309	-	-
LOC_Os04g46450.1	E3 ligases of H2Bub1, Transcriptional regulation of anther development	OsHUB1, HUB1	OsHUB1, HUB1, SIP20	884	100.3	7.83	2.96214e+06	-	-	-	-	-	-	-
LOC_Os04g46620.1	Similar to T-complex protein 1, alpha subunit (TCP-1-alpha) (CCT-alpha).	0	0	545	59.2	6.21	7.55834e+08	1.4993e+08	98367167	4.91538e+07	1003091363	1.46525e+08	4.23277e+08	9.83672e+07
LOC_Os04g46892.1	WD40 repeat-like domain containing protein.	0	0	417	44.6	7.15	2.7509e+06	-	740545	517153	4.18251e+06	-	2.37573e+06	740545
LOC_Os04g46894.1	Similar to WD-40 repeat family protein / beige-related.	0	0	2197	240.3	6.11	9.44994e+06	-	-	-	2.84904e+07	-	-	-
LOC_Os04g46960.1	Similar to Glutathione peroxidase.	0	OsGpx1, GPX1, OsGPx01, OsGPX1	197	21.7	7.69	5.89636e+06	-	-	-	4838584	2.03018e+06	-	-
LOC_Os04g46960.2	Similar to Glutathione peroxidase.	0	OsGpx1, GPX1, OsGPx01, OsGPX1	168	18.5	8.21	-	6.36516e+06	-	-	-	-	11826621	8.76208e+06
LOC_Os04g47370.1	Protein of unknown function DUF1014 family protein.	0	0	238	27	9.28	3.2273e+07	1.19145e+07	6932500	5.69096e+06	4.88889e+07	9.70096e+06	5.86365e+07	6.9325e+06
LOC_Os04g47870.1	Argonaute protein	0	OsAGO1b, AGO1b, AGO1-2	1118	123.5	9.5	906460	-	-	-	2.45273e+06	-	-	-
LOC_Os04g48230.1	Protein of unknown function DUF248, methyltransferase putative family protein.	0	0	646	71.6	7.77	-	-	-	-	7.02635e+06	-	-	-
LOC_Os04g48490.1	FAS1 domain domain containing protein.	0	OsFLA1	431	44.5	6.65	187757893	291795640	236000000	1.50848e+08	1.58371e+08	99231526	158753843	236401038
LOC_Os04g49220.1	Similar to Mitochondrial import inner membrane translocase subunit TIM13.	0	0	496	53.4	8.09	-	-	-	-	1.16906e+06	-	-	-
LOC_Os04g50204.1	Hypothetical conserved gene.	0	0	762	83.9	4.96	5.73332e+06	-	28807696	2.68172e+07	5.82178e+07	-	2.14562e+08	2.88077e+07
LOC_Os04g50790.1	Aldo/keto reductase domain containing protein.	0	0	314	33.2	5.11	1.83948e+06	-	-	-	4222372	2502122	-	-
LOC_Os04g50864.1	Similar to UPF0195 protein CG30152.	0	0	158	17.8	4.96	-	-	-	-	2.10592e+06	-	-	-
LOC_Os04g50890.1	Similar to Secretory carrier membrane protein.	0	0	273	30.5	6.86	5631697	4331995	-	-	1.04245e+07	2.95932e+06	-	-
LOC_Os04g51240.1	EF-HAND 2 domain containing protein.	0	0	172	19.3	7.91	3.60156e+06	-	-	-	2163788	-	-	-
LOC_Os04g51270.2	Similar to Vacuolar ATP synthase subunit G 1 (EC 3.6.3.14) (V-ATPase G subunit 1) (Vacuolar proton pump G subunit 1).	0	0	110	12.3	8.5	2.02842e+07	8.82371e+06	7002617	1.98383e+07	12471089	1.44037e+07	4.22333e+07	7.00262e+06
LOC_Os04g51330.1	Similar to Maltose excess protein 1, chloroplast precursor (Root cap protein 1).	0	OsMT, OsMEX1, MEX1	399	43.4	10.2	-	-	-	-	-	-	-	-
LOC_Os04g51610.1	Similar to P-type ATPase (Fragment).	0	osACA11, OsACA6, OsACA5, OsPM4ATP8	1088	117.6	7.36	-	-	-	-	1.57953e+06	-	-	-
LOC_Os04g51630.2	Similar to 60S ribosomal protein L7-2.	0	rpl7	244	28.3	10.04	7.2298e+08	7.55421e+08	187000000	45970378	858545761	160082544	6.81971e+08	1.86794e+08
LOC_Os04g51880.1	Similar to OSIGBa0113I13.15 protein.	0	GalK2	430	46.3	6.34	1.64413e+06	-	-	-	-	-	-	-
LOC_Os04g51910.1	Similar to 26S proteasome subunit RPN2a.	0	OsRpn2b, Rpn2b	781	83.9	5.5	6.38911e+07	4.31302e+07	19643453	1.61559e+07	6.62446e+07	20387882	6.26352e+07	1.96435e+07
LOC_Os04g52130.1	Putative coproporphyrinogen III oxidase, Lesion initiation, Resistance to bacterial blight pathogens	RLIN1, LLM1	CPO, CPOX, LLM1, HEMF	399	43.8	6.67	-	-	-	-	1.53488e+06	-	-	-
LOC_Os04g52180.1	Conserved hypothetical protein.	0	0	119	13.1	10.87	-	-	-	-	5003939	-	-	-
LOC_Os04g52270.1	Similar to Coatomer-like protein, epsilon subunit.	0	0	287	31.6	5.47	4.09252e+07	6.25527e+06	-	-	4.39598e+07	2.95182e+06	-	-
LOC_Os04g52361.1	Similar to 40S ribosomal protein S11.	0	0	161	17.8	10.58	323706816	134330272	271000000	3.1322e+07	593587776	3.60501e+08	310901568	271067808
LOC_Os04g52460.1	Similar to OSIGBa0126B18.8 protein.	0	0	1510	171.3	4.73	1022428480	8.71363e+08	2040000000	1684940678	1608303420	5.30277e+08	1070796489	2042614344
LOC_Os04g52710.1	Similar to Imidazoleglycerol-phosphate dehydratase 1 (EC 4.2.1.19) (IGPD 1).	0	STS22	269	28.6	8.35	-	37138042	60246124	3.31505e+07	3.0631e+06	-	24378260	6.02461e+07
LOC_Os04g52850.1	Ovarian tumour, otubain domain containing protein.	0	0	323	35.8	6.23	16440486	2.40269e+06	8663019	1.01484e+07	17113040	-	60521294	8.66302e+06
LOC_Os04g53220.1	Similar to Signal recognition particle 14 kDa protein (SRP14).	0	0	132	14.8	10.05	9086551	-	-	-	1.3395e+07	3.51284e+06	-	-
LOC_Os04g53670.1	Conserved hypothetical protein.	0	0	1209	132.8	5.43	2694391	923854	-	-	4854853	-	-	-
LOC_Os04g54330.1	Acyl-CoA N-acyltransferase domain containing protein.	0	0	198	22.2	7.24	1.20064e+07	1.70632e+06	-	-	37555523	793374	-	-
LOC_Os04g54410.1	Mitochondrial inner membrane protein Mitofilin domain containing protein.	0	0	638	70.1	5.22	-	-	3182898	8.59349e+07	2.34498e+06	-	7.10716e+06	3.1829e+06
LOC_Os04g54440.3	RNA-binding region RNP-1 (RNA recognition motif) domain containing protein.	0	0	515	52.2	6.13	-	-	-	-	2986998	-	-	-
LOC_Os04g54840.1	Similar to DNA-directed RNA polymerase.	0	0	1252	141.9	8.1	-	-	-	-	1.59631e+06	-	-	-
LOC_Os04g55030.1	Similar to Cullin-3 (CUL-3). Splice isoform 2.	0	OsCUL3b, CUL3b	731	84.8	7.97	-	-	-	-	5.54988e+06	-	-	-
LOC_Os04g55040.1	Similar to Vacuolar ATP synthase subunit D (EC 3.6.3.14) (V-ATPase D subunit) (Vacuolar proton pump D subunit).	0	0	269	29.2	9.8	9.36634e+06	4.59619e+06	4491886	1.55952e+06	1.03555e+07	-	2.92502e+07	4.49189e+06
LOC_Os04g55150.2	Hypothetical genes.	0	0	564	61.5	5.05	1.07477e+06	-	-	-	-	-	-	-
LOC_Os04g55230.1	Similar to H0811D08.1 protein.	0	flo2, flo3(t), Osflo2, Osflo3(t), Osflo-2, flo-2	1720	189.2	7.25	90702878	2.07426e+07	-	-	411707923	3.01504e+07	-	-
LOC_Os04g55480.1	Zinc finger, RING/FYVE/PHD-type domain containing protein.	0	OsDLN122	557	61.5	5.76	4.87855e+06	-	-	-	4.17801e+06	1.97896e+06	3.60006e+06	1.54889e+06
LOC_Os04g55720.1	Similar to H0212B02.14 protein.	0	OsPGDH1	613	63.9	7.31	4.73822e+07	179816327	33114030	2.30999e+07	1184280	1.44569e+07	7.10623e+07	3.3114e+07
LOC_Os04g55730.1	Similar to Alpha-N-acetylglucosaminidase.	0	0	796	90.8	6.15	-	-	455637	312982	-	-	-	-
LOC_Os04g55860.1	Peptidyl-tRNA hydrolase, PTH2 domain containing protein.	0	0	244	26	8.25	1.18253e+06	-	-	-	1.86652e+06	841219	-	-
LOC_Os04g55930.1	Uncharacterised protein family UPF0136, Transmembrane domain containing protein.	0	0	207	20.4	9.33	3.87417e+06	3.16136e+06	-	-	30906908	2.48562e+06	-	-
LOC_Os04g55960.1	Similar to NADPH-cytochrome P450 reductase (Fragment).	0	OsCPR1, CPR1	695	76.1	5.26	-	-	-	-	920089	-	-	-
LOC_Os04g56070.1	Similar to COP9 signalosome complex subunit 5b (EC 3.4.-.-) (Signalosome subunit 5b) (Jun activation domain-binding homolog 1).	0	Osjab1, jab1, CSN5, OsCSN5, OsCSN5A CSN5A	360	40	5.27	1.88605e+08	73192263	115000000	8.34099e+07	2.46017e+08	4.62819e+07	1.4369e+08	1.14709e+08
LOC_Os04g56400.1	Glutamine synthetase shoot isozyme, chloroplast precursor (EC 6.3.1.2) (Glutamate--ammonia ligase) (Clone lambda-GS31).	0	OsGS2, GLN2, RGS31	428	46.6	6.34	-	7.06337e+06	1740948	823972	-	-	834609	1.74095e+06
LOC_Os04g56520.1	Similar to Amylogenin; reversibly glycosylatable polypeptide (Amylogenin).	0	OsUAM2	347	38.9	6.44	7.24783e+07	7.87726e+07	148000000	1.12083e+08	1.12228e+08	1.08636e+07	1.90686e+08	1.48433e+08
LOC_Os04g56590.1	Similar to H0112G12.10 protein.	0	0	346	40.2	6.13	3.56245e+07	-	-	-	-	-	-	-
LOC_Os04g56620.1	Homolog of MoeA, Molybdenum cofactor biosynthesis	OsCNX1	OsCNX1	451	48.1	8.34	8.11395e+06	8.48917e+06	29260322	9.36195e+06	3.59131e+06	4.25886e+06	1.22145e+07	2.92603e+07
LOC_Os04g56646.1	Similar to 26S proteasome regulatory particle non-ATPase subunit8.	0	OsRpn8, Rpn8	156	17.8	6.8	129591216	101253993	138000000	7.05062e+07	205488826	55850157	132861428	1.37717e+08
LOC_Os04g56740.1	Similar to OSIGBa0099L20.2 protein.	0	0	893	98.4	4.91	-	-	-	-	3.65117e+06	-	-	-
LOC_Os04g56760.1	Similar to PHD finger-like domain protein 5A (Splicing factor 3B associated 14 kDa protein) (SF3b14b).	0	PHF5A1, OsPHF5A1, PHF5A, OsPHF5A, OsOGR	110	12.4	8.41	-	-	-	-	2.10567e+06	-	-	-
LOC_Os04g57420.1	Reticulon family protein.	0	0	199	22.1	9.83	-	-	-	-	1.75212e+07	1.31894e+06	-	-
LOC_Os04g57520.1	UBX domain containing protein.	0	0	459	50.8	4.89	-	-	-	-	-	-	-	-
LOC_Os04g57590.1	ThiJ/PfpI domain containing protein.	0	OsDJ-1C, DJ-1C, OsDJ-1C.1, OsDJ-1C.2, OsDJ-1C.3	387	41.3	5.54	-	-	950440	5.19864e+06	-	-	1.58581e+06	950440
LOC_Os04g57680.1	Similar to H0322F07.5 protein.	0	0	253	27.5	8.59	1.02644e+06	-	-	-	-	-	-	-
LOC_Os04g57810.1	Rice ortholog of yeast Dre2 and human Anamorsin, Regulation of chitin-induced immune responses	OsDRE2a	0	265	27.7	4.96	-	-	-	-	-	1076984	-	-
LOC_Os04g57890.1	Similar to Itm1 protein.	0	Stt3a, STT3	721	80.7	8.85	-	-	-	-	-	-	-	-
LOC_Os04g58110.1	Pyruvate kinase (EC 2.7.1.40).	0	0	511	55.2	7.91	1.11531e+07	4.63031e+06	6473142	3.87153e+06	6.2494e+06	4.62036e+06	1.94227e+07	6.47314e+06
LOC_Os04g58240.1	Clathrin light chain family protein.	0	0	301	32.5	5.03	2.6145e+08	1.89436e+08	410000000	2.46975e+08	3.7064e+08	132271758	237693593	4.09816e+08
LOC_Os04g58470.1	Protein of unknown function DUF580 family protein.	0	0	711	78.6	7.5	-	-	-	-	2419135	-	-	-
LOC_Os04g58710.1	4-coumarate-Co-A ligase (4CL) like protein, Adenosine monophosphate binding protein, Regulation of rice blast resistance, floret development, and lignin biosynthesis	OsAAE3	OsAAE3, AAE3, OsOCS, OCS, 4CL	518	54.4	6.99	3.51311e+06	8.55536e+06	6365934	6.40968e+06	1.26867e+07	8.57131e+06	9633280	6.36593e+06
LOC_Os04g58720.1	Similar to Phosphoribosyltransferase (Fragment).	0	0	1011	114.8	9.03	6.08716e+06	-	-	-	1.68494e+07	2.26053e+06	1.95469e+06	324759
LOC_Os04g58850.1	Harpin-induced 1 domain containing protein.	0	0	205	22.2	8.85	-	-	5882304	4.81202e+06	-	-	3.87972e+06	5.8823e+06
LOC_Os04g59040.1	Similar to Soluble inorganic pyrophosphatase (EC 3.6.1.1) (Pyrophosphate phospho- hydrolase) (PPase).	0	0	213	24.2	5.9	9.68434e+06	3.14707e+06	16193214	2.10504e+07	-	-	2.61593e+07	16193214
LOC_Os04g59460.1	Similar to predicted protein.	0	0	1809	196.1	6.95	4153028	-	-	-	4.80605e+06	-	-	-
LOC_Os04g59494.1	Similar to 30S ribosomal protein S17.	0	0	1077	119.1	5.4	2.01095e+06	-	-	-	7.4944e+06	-	-	-
LOC_Os05g01050.2	Nucleic acid-binding, OB-fold domain containing protein.	0	0	134	14.7	7.44	15178658	15453937	1760000000	10295166	33389128	14341253	14112230	1763476452
LOC_Os05g01230.1	Zinc finger, RING/FYVE/PHD-type domain containing protein.	0	OsRFPHC-11	789	85.7	8.24	-	-	-	-	1.08616e+06	-	-	-
LOC_Os05g01262.2	Translocon-associated beta family protein.	0	0	216	24.1	9.26	33523335	-	7392559	4120487	4.36559e+07	9931052	1.87676e+06	7.39256e+06
LOC_Os05g01270.1	Cyclophilin-like domain containing protein.	0	OsCYP20-2, OsCYP-11, OsNuCYP20-2	250	26.6	9.29	1.53823e+06	-	1449666	1.48332e+06	1.49163e+06	-	-	-
LOC_Os05g01450.1	Eukaryotic translation initiation factor 3 subunit f, Microgametogenesis	EIF3F, eIF-3f, OseIF3f	eIF-3f, OseIF3f	284	31.2	5.48	303152219	41242628	54485842	3.05261e+07	9.31647e+08	6.87431e+07	2.74206e+08	5.44858e+07
LOC_Os05g01470.1	Hypothetical conserved gene.	0	0	1090	120.8	6.3	3.11283e+06	-	-	-	-	-	-	-
LOC_Os05g01480.1	Similar to Small GTPase rab11-related.	0	OsRab11A2	220	24	6.57	85092398	-	-	-	1.74775e+07	-	-	-
LOC_Os05g01490.1	Similar to Ras-related protein Rab-1B.	0	0	206	23.1	5.31	1.88335e+06	-	-	-	3.19406e+06	1.08565e+06	-	-
LOC_Os05g01510.1	Similar to predicted protein.	0	0	174	18.7	9.36	4.57985e+06	-	-	-	5.0056e+06	2.49259e+06	-	-
LOC_Os05g01600.2	Similar to Actin 97.	0	0	377	41.7	5.4	1.41532e+08	6.61179e+08	-	-	2.26297e+07	-	-	-
LOC_Os05g01780.1	Similar to MAP kinase-like protein.	0	OsWNK2	621	70.1	5.16	-	-	-	-	1.3314e+06	-	-	-
LOC_Os05g01820.1	Cytochrome b5.	0	0	137	15.3	5.33	1.77473e+07	7753493	7837903	1.14862e+06	2.02051e+07	-	5.39231e+06	7.8379e+06
LOC_Os05g02060.1	Similar to Amino acid selective channel protein.	0	0	146	15.6	8.6	6.92455e+08	381660716	402000000	8.36624e+07	1281199320	376274155	4.18643e+08	4.02357e+08
LOC_Os05g02510.1	Similar to beta-hexosaminidase beta chain.	0	0	541	60.1	6.48	-	-	340539	1.95482e+06	-	-	-	-
LOC_Os05g02520.1	Cupin, RmlC-type domain containing protein.	0	0	359	38.2	6.16	6.22059e+06	5.86665e+06	30997461	10278280	10101040	7.49329e+06	1.11935e+07	3.09975e+07
LOC_Os05g02530.1	Dehydroascorbate reductase, Ascorbate homeostasis, Recycling of ascorbate, Inhibitor of stress-induced protein aggregation	OsDHAR	OsDHAR1, DHAR, cytDHAR, OsDHAR	297	32.6	8.7	2.94162e+07	19300102	42346051	2.06878e+07	7.09967e+07	1.71981e+07	6.11655e+07	4.23461e+07
LOC_Os05g02650.1	Hypothetical conserved gene.	0	0	826	90.7	5.91	2.98751e+07	2386716	9054607	1.3737e+06	7.36362e+07	3.68429e+06	5.68031e+07	9.05461e+06
LOC_Os05g03070.1	Similar to Phosphate/phosphoenolpyruvate translocator protein-like.	0	0	340	35.6	9.6	-	-	-	-	852266	-	-	-
LOC_Os05g03150.1	BLE1 protein, Brassinolide-regulated growth process	OsBLE1	OsBLE1	81	8.8	8.29	-	-	-	-	-	1.32295e+06	-	-
LOC_Os05g03480.2	Similar to Isovaleryl-CoA dehydrogenase, mitochondrial precursor (EC 1.3.99.10) (IVD).	0	0	409	44.5	6.96	8989137	3.46855e+07	44066804	1.73918e+07	-	9.10759e+06	1.50863e+07	4.40668e+07
LOC_Os05g03550.1	Conserved hypothetical protein.	0	0	1580	170.8	6.73	5860889	7268232	-	-	-	-	-	-
LOC_Os05g03830.1	Similar to Acetylornithine aminotransferase, mitochondrial.	0	0	465	48.7	6.55	1.83509e+06	1.67806e+06	5908495	2.24543e+06	-	-	5700554	5.9085e+06
LOC_Os05g04220.1	Similar to PII protein (Fragment).	0	OsGlnB	212	22.7	9.91	-	-	4818725	3.77346e+06	-	-	-	-
LOC_Os05g04510.1	S-adenosylmethionine synthetase 1 (EC 2.5.1.6) (Methionine adenosyltransferase 1) (AdoMet synthetase 1).	0	OsSAMS1, OS-SAMS1, OsSAMS, SAM, SAMS	396	43.2	6.14	2.21853e+06	-	-	-	1.75689e+06	-	-	-
LOC_Os05g04520.1	Ser/Thr protein kinase, Negative regulator of innate immunity	RLCK178, OsPti1a, OsRLCK178	OsPti1a, OsRLCK178	361	39.3	7.8	-	-	-	-	30288306	-	-	-
LOC_Os05g04870.1	Similar to Dormancy related protein (Fragment).	0	0	378	40.4	9.14	-	-	6206182	3.71192e+06	-	-	-	-
LOC_Os05g04960.1	Phosphoglycerate mutase domain containing protein.	0	0	324	37.2	5.62	-	-	8528942	5.47212e+06	-	-	6.29485e+06	8.52894e+06
LOC_Os05g05240.1	Homolog of protein phosphatase with Kelch-like repeat domain (OsPPKL1), Positive regulation of grain length	OsPPKL2	OsPPKL2, OsPP73	891	97.1	6.38	-	1.40218e+06	-	-	1.3936e+06	-	-	-
LOC_Os05g05320.1	Pentatricopeptide repeat containing protein.	0	RBP-23	454	50.9	7.72	5.59243e+06	3.07022e+06	-	-	-	-	-	-
LOC_Os05g05470.1	Similar to T-complex protein 1 subunit zeta.	0	0	535	59.2	6.68	4.1031e+08	1.0823e+08	154000000	5.52165e+07	825311585	1.13771e+08	2.36433e+08	1.54459e+08
LOC_Os05g05480.1	Similar to DEGP2 (DEGP PROTEASE 2); serine-type peptidase/ trypsin.	0	OsDegp6, DEGP6, OsDeg2	596	65.1	6.09	-	1.11803e+07	12635502	8.62755e+06	771774	-	-	-
LOC_Os05g05700.1	Component of cullin-RING E3 ubiquitin ligase (CRL) complex, Salt/drought stress response, UV-B stress response	OsCUL1-2	OsCUL1-2	744	86.8	6.95	1.18965e+08	3.77796e+07	71684723	4.14997e+07	127090466	4.0248e+07	4.38881e+07	7.16847e+07
LOC_Os05g05710.1	Similar to Discordia 1.	0	OsTON2, TON2	488	55.2	5.07	1.50075e+06	-	-	-	3.80093e+06	-	-	-
LOC_Os05g05780.1	Similar to Possible global transcription activator SNF2L1 (SWI/SNF related matrix associated actin dependent regulator of chromatin subfamily A member 1).	0	0	1158	133.4	4.93	5.55709e+06	-	-	-	4.88041e+06	-	-	-
LOC_Os05g05830.1	Similar to C-1-tetrahydrofolate synthase, cytoplasmic.	0	0	292	30.7	7.93	-	-	362119	185423	-	-	-	-
LOC_Os05g05840.1	Similar to Histidyl-tRNA synthetase (Fragment).	0	0	885	94.7	6.13	9.64125e+07	4.70202e+07	26274543	1.21908e+07	1.75773e+08	3.05033e+07	163469421	2.62745e+07
LOC_Os05g05860.1	Similar to DNA-directed RNA polymerase.	0	0	1871	208.6	6.16	-	-	-	-	-	-	-	-
LOC_Os05g05940.1	Rubber elongation factor family protein.	0	0	253	26.8	6.62	8.04499e+07	2.0117e+07	35259400	1.84995e+07	84577185	1.21901e+07	3.03356e+07	3.52594e+07
LOC_Os05g05950.1	Similar to TOC159.	0	0	1306	139.9	4.48	2.50476e+08	1.9249e+08	255000000	2.90729e+08	279010832	1.2869e+08	3.34236e+08	2.55459e+08
LOC_Os05g06280.1	Similar to U1snRNP-specific protein, U1A.	0	0	1099	122.1	6.54	-	-	-	-	3.83005e+06	-	2.1683e+06	196315
LOC_Os05g06290.1	Conserved hypothetical protein.	0	OsMed28_1, Med28_1	146	16.5	5.41	-	-	-	-	-	-	-	-
LOC_Os05g06310.1	Similar to 60S ribosomal protein L18.	0	rpl18	188	21.3	11.4	1732062770	9.25398e+08	124000000	7.73226e+07	2260728103	3.67032e+08	1258595451	1.24433e+08
LOC_Os05g06350.1	Importin alpha homologue, Component of the NLS-receptor in plant cells, Regulation of plant nuclear protein import	Imp a1b, Imp3	Imp3, OsImpalpha1b, Impalpha1b	534	58.5	5.31	2.56643e+08	8.14768e+07	127000000	7.36627e+07	4.03123e+08	6.63388e+07	3.47483e+08	1.27234e+08
LOC_Os05g06440.1	Similar to Apobec-1 binding protein 2.	0	OsDjB6, OsERdj3B	347	39.3	6.89	2.01902e+06	-	-	-	1.08966e+07	-	-	-
LOC_Os05g06450.1	Similar to Tubulin gamma-1 chain (Gamma-1 tubulin).	0	0	469	52.8	5.82	9.81868e+06	1.58424e+06	-	-	1.92094e+07	1.14854e+06	-	-
LOC_Os05g06460.1	Similar to Dihydrolipoyl dehydrogenase.	0	0	567	59.1	6.74	3.75252e+07	2.5252e+07	25998853	1.36663e+07	9.50342e+07	1.46152e+07	27872776	2.59989e+07
LOC_Os05g06480.1	Vacuolar H+-translocating pyrophosphatase, Regulation of grain chalkiness	Chalk5	Chalk5	770	79	5.19	1.04127e+08	8.1383e+07	32668670	4.98245e+07	183461035	40149977	139290452	32668670
LOC_Os05g06500.1	UspA domain containing protein.	0	0	167	18	5.38	-	3.49965e+06	9736701	4.3027e+06	-	1236676	3.70433e+06	9.7367e+06
LOC_Os05g06610.1	Description	RAP-DB Gene Symbol Synonym(s)	Oryzabase Gene Symbol Synonym(s)	1377	155.7	8.59	3.06909e+06	-	-	-	-	-	-	-
LOC_Os05g06690.1	HECT domain containing protein.	0	0	1030	116.5	7.01	9.50773e+06	-	-	-	1.17011e+07	-	-	-
LOC_Os05g06700.1	Protein of unknown function DUF846, eukaryotic family protein.	0	0	191	21.6	8.46	7.15141e+06	3.94372e+06	1400207	1.84747e+06	1.19955e+07	4.23841e+06	8.33699e+06	1.40021e+06
LOC_Os05g06750.1	Similar to Ferric leghemoglobin reductase.	0	0	504	52.9	7.75	2.05508e+07	4.43579e+07	50668420	3.12768e+07	2292186	1.52177e+07	3.5025e+06	5.06684e+07
LOC_Os05g06760.1	CT11-RanBPM domain containing protein.	0	0	406	45.1	8.44	2.24526e+07	1.8372e+07	2677138	3.89088e+06	2.41887e+07	998121	7967542	2.67714e+06
LOC_Os05g06770.1	Ubiquitin.	0	S27a	155	17.7	9.8	137528266	3.3877e+08	419000000	115101128	1509096178	433633029	1050442437	4.19171e+08
LOC_Os05g06870.1	Description	RAP-DB Gene Symbol Synonym(s)	Oryzabase Gene Symbol Synonym(s)	1989	218.2	8.78	-	-	-	-	1.04624e+06	-	-	-
LOC_Os05g06980.1	Conserved hypothetical protein.	0	0	656	74.2	4.96	1.48292e+08	6.56083e+07	115000000	1.02768e+08	3.55937e+08	9.34982e+07	250126597	1.15029e+08
LOC_Os05g06990.1	Protein kinase-like domain containing protein.	0	OsCrRLK1L10	842	93.3	7.69	-	-	-	-	850574	-	-	-
LOC_Os05g07050.1	Similar to predicted protein.	0	0	2350	273.9	8.76	1.43455e+07	-	-	-	4.38229e+07	-	-	-
LOC_Os05g07640.1	Conserved hypothetical protein.	0	0	227	25.8	8.18	-	562689	-	-	-	-	-	-
LOC_Os05g07700.1	Similar to 60S ribosomal protein L10-2.	0	0	219	24.7	10.36	1478297300	5.24914e+08	419000000	3.15066e+08	2077022676	344257696	1433192894	4.18705e+08
LOC_Os05g07720.1	Similar to Tryptophan aminotransferase.	0	OsTAR1, FBL	441	47.3	7.78	3.60041e+06	6.97926e+06	1734535	3.6864e+06	1.30741e+07	4.93145e+06	9.10546e+06	1.73454e+06
LOC_Os05g08360.1	Similar to fibrillarin-2.	0	OsMed36_2, Med36_2	309	32.6	10.18	1.01092e+07	-	-	-	22278078	-	-	-
LOC_Os05g08370.1	Similar to Cellulose synthase BoCesA8.	0	OsCesA1, OsCesA-1, OsCESA1, OS_CESA01, CesA1	1076	121.2	7.06	-	-	-	-	1.37842e+06	-	-	-
LOC_Os05g08840.1	Heat shock protein Hsp70 family protein.	0	0	853	94.1	4.96	182735678	1.10967e+08	86975827	1.10288e+08	1.17529e+08	5.24796e+07	122909195	8.69758e+07
LOC_Os05g08930.1	Tetratricopeptide-like helical domain containing protein.	0	0	396	44.7	4.91	-	-	204818	251092	-	-	-	-
LOC_Os05g08990.1	Similar to glutaminyl-tRNA synthetase.	0	0	796	90.2	6.67	-	-	1413463	529312	-	-	-	-
LOC_Os05g09490.1	Similar to Proteasome subunit beta type 7-A.	0	OsPBB1, PUP1	272	29	6.93	646424769	575287965	1300000000	554032792	6.08667e+08	3.45817e+08	7.70199e+08	1301041661
LOC_Os05g09500.1	Cytosolic hexo kinase, Sugar signaling and metabolism	HXK7, OsHXK7	OsHXK7, OsHXK8	463	49.7	5.34	-	-	178545	78307.4	-	-	-	-
LOC_Os05g09550.1	DERLIN-like protein, ER-associated protein degradation factor, Response to ER stress	OsDER1	OsDER1	242	27.5	9.86	-	-	693738	347911	-	-	-	-
LOC_Os05g09620.1	Armadillo-type fold domain containing protein.	0	0	1116	126.8	5.74	1.72988e+06	-	-	-	4.77007e+06	-	-	-
LOC_Os05g11780.1	Similar to Mitochondrial 2-oxoglutarate/malate carrier protein.	0	0	306	32.8	9.55	49999150	5.15925e+07	26455124	1.39205e+07	1.27962e+08	3.38594e+07	6.79968e+07	2.64551e+07
LOC_Os05g13580.1	Similar to TCH2 (TOUCH 2); calcium ion binding.	0	OsCML18	158	17.1	5.08	1.31996e+06	-	-	-	-	-	-	-
LOC_Os05g13950.1	Similar to Eukaryotic translation initiation factor 3 subunit 6-interacting protein.	0	eIF-3l, OseIF3l	529	61.3	6.57	3.76694e+08	34115952	72789096	4.73293e+07	5.73269e+08	3.13151e+07	291056581	7.27891e+07
LOC_Os05g14170.1	Similar to predicted protein.	0	RFC3	989	109.8	6.79	1.4646e+06	1.53215e+06	-	-	1.29793e+07	-	-	-
LOC_Os05g14590.1	DNA-dependent ATPase MCM domain containing protein.	0	OsMCM6	830	92.5	5.76	2.8439e+06	-	-	-	1.22226e+06	-	-	-
LOC_Os05g14940.1	Description	RAP-DB Gene Symbol Synonym(s)	Oryzabase Gene Symbol Synonym(s)	722	80.8	5.27	21807646	-	7465079	3.87846e+06	7.92347e+06	-	3.67545e+06	7.46508e+06
LOC_Os05g16630.1	Thioredoxin domain 2 containing protein.	0	0	230	26	5.48	-	-	-	-	4173355	-	-	-
LOC_Os05g16660.1	Similar to TGF-beta receptor-interacting protein 1.	0	OsWD40-116, OseIF3i, eIF3i, EIF3I	326	36.1	6.1	3.37828e+06	-	-	-	3.33005e+07	-	-	-
LOC_Os05g18604.1	Similar to Serine carboxypeptidase 2.	0	OsEnS-75, OsSCP27, OsSCP28, SCP28	483	53.7	7.11	-	7645844	1060000000	6.96282e+08	1.99212e+06	2132821	6.01411e+06	1062197140
LOC_Os05g18760.1	Description	RAP-DB Gene Symbol Synonym(s)	Oryzabase Gene Symbol Synonym(s)	1684	191.4	8.81	-	3.44477e+06	-	-	-	-	-	-
LOC_Os05g19040.1	B-cell receptor-associated 31-like family protein.	0	0	221	25.2	9.55	3.8352e+06	-	-	-	6881807	1.56621e+06	3.04703e+06	4.42672e+06
LOC_Os05g19670.1	Similar to Germin-like protein subfamily 2 member 4 precursor.	0	OsGLP5-2, OsGLP5-1, GLP5-1	221	23.2	8.27	-	-	26858519	8.79514e+06	-	-	-	-
LOC_Os05g19970.1	Zinc finger, RING-type domain containing protein.	0	OsRFP	853	93.9	8.27	-	-	-	-	815443	-	-	-
LOC_Os05g22260.1	Hypothetical conserved gene.	0	0	723	86.1	7.46	-	-	-	-	4.85712e+06	-	-	-
LOC_Os05g22940.1	Acetyl-coenzyme A carboxylase, Herbicide-inhibiting gene	OsACC1	0	2414	267.6	6.48	2073291143	9.10617e+08	532000000	3.45361e+08	2611470872	4.60813e+08	1143528967	5.32151e+08
LOC_Os05g22970.1	Nuclear-localized glyoxalase I (EC:4.4.1.5), Detoxification of methylglyoxal in the nucleus	GLYI8, OsGLYI8, OsGLYI-8	OsGLYI8, OsGLYI-8, GLYI-8	237	26.3	9.04	-	-	1110203	1.00302e+06	-	-	-	-
LOC_Os05g23260.1	Similar to Signal peptidase 18 subunit (Fragment).	0	OsSigP4, SIGP4	180	20	6.89	-	-	1452128	5.19939e+06	-	-	-	-
LOC_Os05g23600.1	Similar to dolichyl-diphosphooligosaccharide--protein glycosyltransferase 67 kDasubunit.	0	0	615	69.5	7.43	-	-	-	-	2.8509e+06	-	-	-
LOC_Os05g23620.2	Similar to Cytochrome c1 (Fragment).	0	CytC1-1	304	33.3	6.62	-	-	3474750	2.20235e+06	2.70802e+07	-	1.66538e+07	3.47475e+06
LOC_Os05g23720.1	Similar to ATP/ADP carrier protein.	0	0	380	41	9.74	1.99917e+07	2.0871e+07	8101454	3.12984e+07	4.34862e+07	1.68283e+08	311353478	8.10145e+06
LOC_Os05g23740.1	Chloroplast-localized heat shock protein 70, Chloroplast differentiation under high temperature	OsHsp70CP1	OsHsp70CP1, cpHSP70-1, OsHsp70cp-1, Hsp70cp-1	689	73.5	5.26	1116860290	1000463564	1420000000	1334281404	8.53086e+08	2.77628e+08	7.8429e+08	1420207349
LOC_Os05g23860.1	GDP dissociation inhibitor 2, Defense response	OsGDI2	OsGDI2	445	49.6	5.85	3.62474e+08	3.21401e+08	-	-	-	2.17981e+07	-	-
LOC_Os05g24601.1	Similar to delta-COP.	0	Delta-COP2	523	57.5	5.86	7.36822e+07	6.56643e+06	51368344	250110	9.43036e+07	1.86961e+07	29970596	5.13683e+07
LOC_Os05g24970.1	Similar to small nuclear ribonucleoprotein Sm D2.	0	0	106	12.2	9.94	2306920	-	-	-	1.37016e+07	-	-	-
LOC_Os05g25310.2	AMP-dependent synthetase and ligase domain containing protein.	0	OsLACS8	726	79.8	7.91	2.8892e+07	1.8647e+07	12193330	1.11984e+07	3.40361e+07	1.65281e+07	4.11384e+07	1.21933e+07
LOC_Os05g25640.1	Similar to Cytochrome P450.	0	C4H2, OsC4H, OsC4HL, C4H, OsC4H2	500	56.8	8.9	-	-	-	-	1.42581e+06	-	-	-
LOC_Os05g25850.1	Manganese superoxide dismutase, Heat-stress tolerance	SODA1, SodA1, Mn-SOD, Mn- SOD, OsMSD, OsMSD1	SodA1, Mn-SOD, Mn- SOD, OsMSD, MnSOD, MnSOD1	231	25	7.02	-	-	2921639	1.62072e+06	-	-	-	-
LOC_Os05g26902.1	Conserved hypothetical protein.	0	0	447	48.2	9.61	2.40051e+07	-	-	-	2.52769e+07	-	-	-
LOC_Os05g27940.1	Similar to 40S ribosomal protein S7.	0	0	192	22.3	9.76	2.52154e+08	1.00151e+08	46015181	8.85544e+06	354594477	8.19526e+07	2.72432e+08	4.60152e+07
LOC_Os05g28190.1	Pleckstrin homology-type domain containing protein.	0	0	472	49.7	4.77	1.26926e+07	3.72991e+07	208000000	1.48275e+08	6.54609e+07	17892590	36445038	2.08425e+08
LOC_Os05g28210.1	Similar to Embryonic abundant protein 1.	0	Em*, EMP1, Emp1, EM, Em, OsEm, Osem, OsLEA21, OsEm1, Em1	95	10.2	5.6	-	-	6426364	1.57328e+06	-	-	-	-
LOC_Os05g28280.1	Peptidase M24, structural domain domain containing protein.	0	0	393	43.2	7.08	3415951716	1579579266	616000000	7.25928e+08	3843320444	983338912	3596204405	6.15894e+08
LOC_Os05g28290.1	Similar to ran-binding protein 1.	0	0	220	24.1	4.78	2.4333e+06	-	-	-	-	-	-	-
LOC_Os05g28510.1	Similar to Importin beta-like protein (Fragment).	0	OsImpbeta1, OsImp beta 1	868	95.6	4.77	1.83759e+08	6.73223e+07	74165439	3.12195e+07	2.5316e+08	47880607	1.48408e+08	7.41654e+07
LOC_Os05g29010.2	Similar to DNA primase.	0	0	451	51.9	6.19	-	-	-	-	1.91574e+06	-	-	-
LOC_Os05g29880.3	Similar to Protein MFP-b.	0	0	724	79.9	8.72	-	-	-	-	19502938	-	-	-
LOC_Os05g30530.1	Similar to 40S ribosomal protein S4, X isoform (Single copy abundant mRNA protein) (SCR10).	0	rps4, RPS4a	263	29.6	10.14	587048592	2.43255e+08	44360813	2.47281e+07	764265150	5.82587e+07	662524589	4.43608e+07
LOC_Os05g30750.2	A member of the family of multiple C2 domain and transmembrane region proteins (MCTPs), Control of auxin-mediated anther dehiscence	OsFTIP7	OsFTIP7	774	89.3	9.13	2.88718e+06	-	-	-	-	668785	-	-
LOC_Os05g30800.1	Similar to 26S proteasome non-ATPase regulatory subunit 14 (26S proteasome regulatory subunit rpn11).	0	0	307	34.4	6.76	2.05464e+06	-	-	-	-	-	-	-
LOC_Os05g31000.1	Similar to Nascent polypeptide-associated complex alpha subunit-like protein 3 (NAC-alpha-like protein 3) (Alpha-NAC-like protein 3).	0	0	205	22.3	4.49	6.37458e+06	-	-	-	-	1.07149e+06	-	-
LOC_Os05g31490.1	Non-protein coding transcript.	0	0	819	89.8	8.6	7126705	-	-	-	8.07121e+06	-	-	-
LOC_Os05g31670.1	AWPM-19-like protein, Stress tolerance through ABA-dependent patheway	AWPM-19, PM19, OsPM1, OsPM19L1	AWPM-19, PM19, OsPM1, OsPM19L1, PM1, PM19L1, OsAWPM-19, OsPM19	173	18	9.44	-	-	7072904	2.06873e+06	-	-	-	-
LOC_Os05g31820.1	Description	RAP-DB Gene Symbol Synonym(s)	Oryzabase Gene Symbol Synonym(s)	184	19.4	11.72	-	-	-	-	-	7.21439e+06	-	-
LOC_Os05g32310.1	Similar to SAD1.	0	0	89	9.8	4.56	-	-	-	-	-	1.14754e+06	-	-
LOC_Os05g32474.1	Hypothetical protein.	0	0	51	6	9.11	27114906	19150870	-	-	-	-	-	-
LOC_Os05g32530.1	Similar to Endo-beta-mannosidase.	0	0	984	110.5	6.58	-	-	10925174	5.69593e+06	-	-	-	-
LOC_Os05g32710.1	Starch-debranching enzyme, Isoamylase, Starch biosynthesis as the ISA1-ISA2 hetero-oligomer in leaf	OsISA2, ISA2	OsISA2, ISA II, OsISA II	800	86.5	6.57	8.43927e+07	1.56511e+08	88021033	2.81875e+07	1.4691e+07	1.50736e+07	4.98197e+07	88021033
LOC_Os05g32850.1	Cystathionine &beta;-synthase (CBS) domain containing protein, "Regulation of ROS homeostasis, anther cuticle formation and panicle development"	DPS1, OsCBSDUF1	OsCBSDUF1, OsCBSDUF1a, OsCBSDUF1b, CBSDUF1, CBSDUF1a, CBSDUF1b	528	56.7	6.18	-	-	-	-	-	-	-	-
LOC_Os05g33210.2	Similar to Ubiquinol-cytochrome c reductase complex 8.0 kDa protein (EC 1.10.2.2).	0	0	62	7.1	8.57	7.81007e+06	1.65887e+06	-	-	1.06656e+07	-	6.04456e+06	890173
LOC_Os05g33380.1	Similar to Fructose-bisphosphate aldolase, cytoplasmic isozyme (EC 4.1.2.13).	0	GSC 233, AldC-2	358	38.8	7.33	2.46112e+07	3.31561e+07	186000000	1468328845	360007061	4.60967e+08	3359851521	1.86019e+08
LOC_Os05g33390.1	Homolog of Arabidopsis Phosphate Deficiency Response2 (AtPDR2), P5 type ATPase, Regulation of Pi homeostasis	OsPDR2	OsPDR2	1203	134.2	7.56	-	-	-	-	2.16539e+06	-	-	-
LOC_Os05g33570.1	Cytosolic pyruvate orthophosphate di kinase (PPDK, EC 2.7.9.1), Starch metabolism and structure, Modulation of carbon flow for starch and lipid biosynthesis during grain filling	OsPPDKB, cyOsPPDKB, cyOsPPDK, FLO4-4, FLO4	FLO4-4, flo4, flo4-2, flo4-3, ppdk, OsPPDK, PPDK1, CPDK1, PPDKB, OsPPDKB, cyOsPPDKB, OsPBDK, PBDK, osppdkb, PPD, cyPPDK	947	102.7	6.37	11658242730	11651567226	-	-	9551125368	6674817026	-	-
LOC_Os05g33570.2	Cytosolic pyruvate orthophosphate di kinase (PPDK, EC 2.7.9.1), Starch metabolism and structure, Modulation of carbon flow for starch and lipid biosynthesis during grain filling	OsPPDKB, cyOsPPDKB, cyOsPPDK, FLO4-4, FLO4	FLO4-4, flo4, flo4-2, flo4-3, ppdk, OsPPDK, PPDK1, CPDK1, PPDKB, OsPPDKB, cyOsPPDKB, OsPBDK, PBDK, osppdkb, PPD, cyPPDK	882	96.2	5.5	-	-	7990000000	6632334714	-	-	-	-
LOC_Os05g34170.2	Beta-tubulin , Responseto gebberellin (GA) and brassinolide (BL)	TUB6, OsTUB6, TUBB6	OsTUB6, TUBB6	444	49.9	4.91	1.5127e+06	-	-	-	-	-	-	-
LOC_Os05g34180.1	Similar to Isopentenyl diphosphate isomerase 1.	0	OsIPPI2	293	32.6	5.83	-	22549690	-	-	-	-	-	-
LOC_Os05g34310.1	Similar to OsNAC6 protein.	0	NAC94, ONAC024, ONAC24	310	33.9	4.97	8.90034e+07	1.6173e+07	18161710	5.89423e+06	83363760	2.00795e+07	3.28454e+07	1.81617e+07
LOC_Os05g34510.1	Hypothetical conserved gene.	0	0	124	12.6	4.88	-	-	6904472	6.90908e+06	-	5222211	-	-
LOC_Os05g34540.1	GDP dissociation inhibitor 1, Defense response	OsGDI1	OsGDI1, GDI1	445	49.7	5.73	-	-	-	-	650015091	-	-	-
LOC_Os05g34770.1	Cytochrome c.	0	OsCc1, OsCc-1	112	12.3	9.32	-	-	-	-	1.60453e+06	-	-	-
LOC_Os05g34920.1	Conserved hypothetical protein.	0	0	391	43	4.78	10771227	-	-	-	-	-	-	-
LOC_Os05g35010.1	Cytochrome P450 family protein.	0	0	542	59.3	6.87	-	14609574	-	-	-	-	-	-
LOC_Os05g35460.1	Phosphatidylinositol transfer protein-like, N-terminal domain containing protein.	0	0	585	63.9	4.6	4.84172e+08	3.72035e+08	1610000000	1103363396	1.91372e+08	1.43841e+08	8.01227e+08	1609568002
LOC_Os05g35710.1	Protein of unknown function DUF1682 family protein.	0	0	490	53.9	6.01	1.50437e+06	864168	-	-	1.24775e+07	-	-	-
LOC_Os05g36260.1	Similar to Soluble inorganic pyrophosphatase (EC 3.6.1.1) (Pyrophosphate phospho- hydrolase) (PPase).	0	0	224	25.5	5.67	-	-	-	-	-	5874746	-	-
LOC_Os05g36290.1	Similar to Actin 1.	0	0	376	41.6	5.48	5.97712e+07	5.80485e+07	124000000	1.30281e+08	5.49247e+07	3.90798e+07	158931249	1.24206e+08
LOC_Os05g37160.1	Similar to Plastid division protein ftsZ1 precursor.	0	0	472	49.6	5.68	2.57129e+06	-	-	-	-	-	-	-
LOC_Os05g37330.1	Similar to 60S acidic ribosomal protein p2b (Fragment).	0	0	113	11.6	4.27	914850008	683377777	614000000	5.31917e+08	1438098678	463431805	1149295068	6.14138e+08
LOC_Os05g37970.1	Similar to ENOD18 protein (Fragment).	0	0	189	20.9	6.28	-	-	-	-	-	1.58741e+07	-	-
LOC_Os05g37970.2	Similar to ENOD18 protein (Fragment).	0	0	171	18.5	6.52	-	-	-	-	2.81642e+07	-	-	-
LOC_Os05g37970.3	Similar to ENOD18 protein (Fragment).	0	0	165	17.9	6.79	2.64795e+07	1.01676e+07	-	-	-	-	4.16908e+07	24447603
LOC_Os05g38150.1	&delta;<sup>1</sup>-pyrroline-5-carboxylate synthetase	P5CS2	OsP5CS, P5CS1, OsP5CS1, OsALDH18B1, ALDH18B1, OsP5CS-1, P5CS-1	716	77.7	6.84	5.26679e+08	4.29494e+08	386000000	1.68556e+08	2.68266e+08	2.37003e+08	2.88582e+08	3.86075e+08
LOC_Os05g38160.1	Prenylated rab acceptor PRA1 family protein.	0	0	209	24.3	10.3	-	-	-	-	3.07901e+06	-	-	-
LOC_Os05g38180.4	Yip1 domain containing protein.	0	0	273	30.1	4.88	-	-	1468066	1.05566e+06	5.21939e+06	6.56694e+06	5717257	1.46807e+06
LOC_Os05g38520.1	Similar to 60S ribosomal protein L36.	0	0	113	12.7	11.43	2.21725e+08	1.68749e+08	156000000	78915967	474904489	156069896	3.93789e+08	1.56357e+08
LOC_Os05g38530.1	Similar to 70 kDa heat shock cognate protein 1.	0	OsctHSP70-1, ctHSP70-1, OsMed37_6, Med37_6	646	70.8	5.21	74812960	4.95678e+07	65454834	5.15093e+07	7.81596e+07	9.76785e+08	2.59474e+07	6.54548e+07
LOC_Os05g38550.1	Similar to Ubiquitin carrier protein.	0	OsUBC12	210	23.4	5.95	-	-	894450	514798	5.10481e+06	-	-	-
LOC_Os05g38610.1	Clathrin adaptor, sigma subunit/coatomer, zeta subunit domain containing protein.	0	0	177	19.4	4.73	2.268e+06	-	-	-	-	-	-	-
LOC_Os05g38630.1	Similar to RAB8C.	0	OsRab8A2	216	23.9	8.22	2.09892e+07	1.08927e+08	-	-	36366914	7895297	-	-
LOC_Os05g38640.1	Similar to Histone H2A.2.1.	0	0	163	17	10.68	29595270	-	-	-	12031394	-	-	-
LOC_Os05g38710.1	Lipin, N-terminal conserved region domain containing protein.	0	0	1026	113.6	4.63	1.02322e+06	-	-	-	2.69496e+06	607382	-	-
LOC_Os05g38810.1	Conserved hypothetical protein.	0	0	1412	152.3	4.4	3.70765e+07	1.76817e+07	32646385	3.15787e+07	7.91818e+07	3.04597e+06	2.54296e+07	3.26464e+07
LOC_Os05g38950.2	RabGAP/TBC domain containing protein.	0	0	830	93.3	4.79	9.93098e+06	891522	3549892	6.9599e+06	2.64205e+07	1.79471e+06	1.57424e+07	3.54989e+06
LOC_Os05g39310.1	Pyruvate decarboxylase 1, Pyruvate decarboxylase &beta;-subunit	Ospdc1	pdc1*, pdc1, pdc4, pdc 1, PDC 1, RRJ2, OsPDC1	605	65.1	6.23	-	-	-	-	-	891816	-	-
LOC_Os05g39320.1	Pyruvate decarboxylase (EC 4.1.1.1) (Fragment).	0	0	605	65.1	6.25	-	-	4877673	578460	-	-	2.39648e+06	4.87767e+06
LOC_Os05g39670.1	Prenylated Rab acceptor, Rice PRA1 homolog, Rab effector for vacuolar trafficking	OsPRA1	OsPRA1	220	23	8.57	7776868	5208190	-	-	13299902	-	-	-
LOC_Os05g39960.1	Ribosomal protein S26e domain containing protein.	0	0	136	15.2	11.02	-	268249984	490000000	2.70209e+08	675095829	221169052	6.96292e+06	489527856
LOC_Os05g40010.1	Similar to nonspecific lipid-transfer protein.	0	OsLTP1.4, OsLtpI.4	129	12.7	9.38	-	10729946	7095099	4.51824e+06	4.74526e+07	-	56225294	7095099
LOC_Os05g40300.2	Conserved hypothetical protein.	0	0	66	7.5	8.98	-	-	3289106	2.03085e+06	-	3.22603e+06	-	-
LOC_Os05g40420.1	Similar to 2, 3-bisphosphoglycerate-independent phosphoglycerate mutase (EC 5.4.2.1) (Phosphoglyceromutase) (BPG-independent PGAM) (PGAM-I).	0	0	559	60.8	5.48	-	-	2431594	2.81231e+06	-	-	2428561	2.43159e+06
LOC_Os05g40820.1	Ribosomal protein L24e domain containing protein.	0	0	161	18.3	10.78	5.01496e+08	14673477	-	-	550637372	144482076	-	-
LOC_Os05g41030.1	Plant lipid transfer protein/seed storage/trypsin-alpha amylase inhibitor domain containing protein.	0	OsLTPG12, OsLTPg12	210	20.7	6	-	1.34166e+06	-	-	-	-	-	-
LOC_Os05g41110.1	Similar to 60S ribosomal protein L30.	0	0	129	14.5	9.6	-	7.89203e+07	-	-	-	4.52075e+07	-	-
LOC_Os05g41110.2	Similar to 60S ribosomal protein L30.	0	0	112	12.4	9.55	2.29823e+08	-	-	-	2.6229e+08	-	-	-
LOC_Os05g41180.1	Similar to Proteasome subunit alpha type.	0	0	249	27.2	6.09	89278546	6.66572e+07	108000000	6.59064e+08	1.39984e+08	5.7586e+07	136238529	1.08459e+08
LOC_Os05g41210.1	Similar to Calmodulin.	0	CALa*, Cal1, CaM-2, CAM2, CAM, OsCaM2, OsCam2, OsCaM1, CaM1	149	16.8	4.27	8401921	-	93959200	1.83289e+08	11161952	-	9.63325e+07	93959200
LOC_Os05g41480.1	Protein of unknown function DUF250 domain containing protein.	0	0	354	38.8	9.16	-	-	-	-	1.71125e+06	-	-	-
LOC_Os05g41580.1	Similar to autoinhibited calcium ATPase.	0	osACA7, OsACA6, OsACA7, OsPM5ATP4	1073	118.3	6.44	-	-	-	-	-	7.32633e+06	-	-
LOC_Os05g41900.1	Similar to Protein translation factor SUI1.	0	SUI1	115	12.7	8.43	-	-	-	-	2.31878e+06	-	-	-
LOC_Os05g41970.1	26 kDa globulin (Alpha-globulin).	0	glb1(t)*, glb1(t), glb1, alpha-Glb, Glb-1, OsGlb1, Glb, OsEnS-77	186	21	7.5	3.26282e+08	1.29202e+08	607000000	385205917	2.93671e+08	1.33372e+08	257723209	6.0724e+08
LOC_Os05g42350.1	Similar to ferredoxin-sulfite reductase precursor.	0	OsSiR	641	70.5	8.48	-	-	1103664	432147	-	-	-	-
LOC_Os05g43360.1	Thioredoxin fold domain containing protein.	0	0	274	30	7.37	1.44977e+06	-	-	-	1.67672e+07	1.71989e+06	8.12903e+06	6.19956e+06
LOC_Os05g43380.1	Similar to DNA binding protein-like.	0	OsCPP5, CPP5	374	41.4	8.1	3603639	-	-	-	-	-	-	-
LOC_Os05g43690.1	X8 domain containing protein.	0	0	228	21.7	5.77	-	-	2038722	482853	-	-	-	-
LOC_Os05g43830.1	Similar to Proline iminopeptidase.	0	0	392	44	7.21	-	-	3847981	2.88064e+06	-	-	3.26174e+06	3.84798e+06
LOC_Os05g44050.1	Small GTP-binding protein, Tolerance to salt stress, Tolerance to drought and heat stress, Leaf senescence	OsRab7, OsRab7B3	OsRab7B3, Rab7B3, OsRab7, Rab7	206	23	5.5	2.11699e+08	21398941	6089850	1.25318e+07	62585165	19162630	709847716	6.08985e+06
LOC_Os05g44100.1	HAD-superfamily hydrolase subfamily IIB protein.	0	OsTPS6	899	100.5	5.72	-	6.04233e+06	-	-	-	-	4.10905e+06	2.99533e+06
LOC_Os05g44130.1	Similar to Gamma-glutamyl hydrolase.	0	0	337	36.9	8.35	-	-	732205	144133	-	-	2.43217e+06	732205
LOC_Os05g44340.1	Similar to Heat shock protein 101.	0	Oshsp101, OsHSP101, ClpB-cyt, OsClpB-cyt, ClpB-C/Hsp100, OsClpB-C	912	100.8	6.25	2.25728e+06	-	5626134	2.19794e+06	-	-	5.30105e+07	5.62613e+06
LOC_Os05g44360.1	Similar to predicted protein.	0	0	787	87	9.01	-	-	173866	113087	-	-	1.50944e+06	173866
LOC_Os05g44760.1	Hexo kinase 5, Starch utilization pathway during pollen germination and tube growth, Starch biosynthesis during pollen maturation, Glucose sensor	OsHXK5	OsHXK5	507	54.6	6.11	-	-	-	-	1.56367e+06	-	-	-
LOC_Os05g44922.1	Phosphofructo kinase family protein.	0	OsPFK05, PFK05, PFK5, OsPFK5	567	62.5	6.9	3.91812e+06	-	2531635	2.15104e+06	1.59212e+07	2.07105e+06	1.28002e+07	2.53163e+06
LOC_Os05g45050.1	Reticulon family protein.	0	0	251	28.2	8.28	4.05541e+06	-	27262136	1.90491e+07	5.10175e+06	-	6678897	2.72621e+07
LOC_Os05g45320.1	Similar to ubiquitin domain containing 1.	0	0	119	13.3	7.85	1.61664e+06	-	-	-	2.57004e+06	-	-	-
LOC_Os05g45460.1	Pollen Ole e 1 allergen and extensin domain containing protein.	0	0	195	20.7	9.77	-	-	-	-	8.39058e+06	-	-	-
LOC_Os05g45590.1	Hexo kinase 2, Response to glucose and fructose in leaves	OsHXK2	OsHXK2	494	53.6	6.11	-	-	-	-	3.87559e+06	-	-	-
LOC_Os05g45660.2	Similar to plasminogen activator inhibitor 1 RNA-binding protein.	0	0	376	40.3	8.72	-	-	-	-	3.84403e+07	2.34911e+07	-	-
LOC_Os05g45720.1	Starch synthase, Starch biosynthesis	SSIVB, OsSSIVb, SSIV-2, OsSSIV-2, SSIVb, SSIV-2	OsSSIVb, SSIV-2, OsSSIV-2, SSIVb, SSIV-2	915	104.1	6.46	1.95943e+06	-	-	-	-	922823	-	-
LOC_Os05g45730.1	NADH-ubiquinone oxidoreductase subunit PSST (Fragment).	0	0	204	22.1	9.44	-	-	812841	347140	-	1.77488e+06	3.75485e+06	812841
LOC_Os05g45910.1	Conserved hypothetical protein.	0	0	103	11.2	7.5	4.10362e+06	3.67687e+06	-	-	4.3761e+06	-	-	-
LOC_Os05g45930.1	IQ calmodulin-binding region domain containing protein.	0	0	574	63.7	9.82	4401832	-	1305973	978784	3.32158e+07	-	7024731	1305973
LOC_Os05g45950.1	Voltage-dependent anion channel.	0	OSVDAC2, osvdac2, OsVDAC2, VDAC2	280	29.6	8.65	3.29626e+06	8.71761e+06	9516153	3.92078e+06	3.76858e+07	7.63102e+06	8635149	9.51615e+06
LOC_Os05g46230.1	Similar to Nucleosome assembly protein 1.	0	Orysa;NAP1;2, OsNAP1_L2	364	41.7	4.46	1.69386e+08	1.42311e+08	101000000	6.60293e+07	2.36729e+08	4.90701e+07	1.05665e+08	101049583
LOC_Os05g46290.1	Similar to Chaperonin CPN60-2, mitochondrial precursor (HSP60-2).	0	0	581	61.6	7.02	7.33051e+07	4.69998e+07	126000000	1.0284e+08	1.35087e+08	32921978	4.87646e+07	1.25557e+08
LOC_Os05g46430.1	Similar to 60S ribosomal protein l28.	0	0	147	16.6	10.36	1090419488	65503092	54055335	7.11843e+07	1872503292	242853748	7.84853e+08	5.40553e+07
LOC_Os05g46480.2	Late embryogenesis abundant (LEA) protein, Drought and salt stress response	OsLEA3-1	OsLEA3-1, OsLea3-1, LEA3, OsLEA3, OsLEA19, OsLEA19a, LEA19, OsLEA19b, OsLEA3, Oslea3, oslea3	200	20.5	6.25	-	1.9965e+06	5807031	11980307	-	-	8.24421e+06	5.80703e+06
LOC_Os05g46490.2	Mov34/MPN/PAD-1 family protein.	0	0	420	46.8	6	2.41206e+06	-	635580	3.31835e+06	5.61509e+07	1.27292e+07	4.26581e+06	635580
LOC_Os05g46550.1	Similar to Clathrin coat assembly protein AP47 (Clathrin coat associated protein AP47) (Golgi adaptor AP-1 47 kDa protein) (HA1 47 kDa subunit) (Clathrin assembly protein assembly protein complex 1 medium chain) (Uncoordinated protein 101).	0	0	430	49.2	6.18	-	595026	-	-	-	335785	-	-
LOC_Os05g46560.2	Similar to Ran GTPase activating protein.	0	0	544	59.6	4.61	2.94275e+07	3.88866e+06	14343839	4.52111e+06	2.90944e+07	1142960	1.89691e+07	1.43438e+07
LOC_Os05g46620.1	Similar to Chaperone protein dnaJ.	0	OsDjC51	338	37.9	6.58	1.57875e+06	-	-	-	2.20451e+06	744990	2.0515e+06	1.91962e+06
LOC_Os05g47470.2	Similar to VIP1 protein.	0	0	211	21.7	4.7	8784947	6475104	18349710	13418224	21875572	17386164	10768558	18349710
LOC_Os05g47480.1	Similar to Transcription initiation factor IIB (General transcription factor TFIIB).	0	0	316	33.8	7.97	-	-	-	-	-	-	-	-
LOC_Os05g47530.1	Acid phosphatase/vanadium-dependent haloperoxidase related family protein.	0	0	186	18.8	8.88	-	-	-	-	13728111	-	-	-
LOC_Os05g47640.1	Similar to Threonine synthase, chloroplast precursor (EC 4.2.3.1) (TS).	0	0	521	57.2	7.2	-	-	51921608	3.27415e+07	-	-	-	-
LOC_Os05g47890.1	Similar to Guanine nucleotide-binding protein beta subunit-like protein (GPB-LR) (RWD).	0	OsWD40-122, OsRACK1B, RACK1B	336	36.4	6.54	48605432	8.14998e+06	3765703	2.06558e+06	43064882	6.5388e+06	9.54225e+06	3.7657e+06
LOC_Os05g47980.1	ATP synthase beta chain, mitochondrial precursor (EC 3.6.3.14).	0	RMtATPb, atpB, AtpB	552	58.9	6.37	7.98695e+08	4.56846e+08	546000000	30367502	1337164697	4.83683e+08	1268118633	5.46434e+08
LOC_Os05g48220.2	Non-protein coding transcript.	0	0	111	12.7	10.65	452966708	138162280	172000000	1.69208e+08	351598400	3.41007e+07	408090148	171891377
LOC_Os05g48240.1	Similar to SDL5A.	0	OsDRP1A, DRP1A	609	68.6	7.78	7.48552e+07	-	-	-	8.06564e+07	27901916	-	-
LOC_Os05g48290.3	Similar to Cct2-prov protein.	0	0	451	49.3	5.45	6.7947e+07	1.23163e+07	10051257	2.69131e+06	1.10716e+08	8.18363e+06	2.79423e+07	1.00513e+07
LOC_Os05g48320.1	Similar to 60S ribosomal protein L37a.	0	0	92	10.2	10.29	5.39012e+08	2.45304e+08	67638263	1.23485e+08	619492492	1.91701e+08	533501840	6.76383e+07
LOC_Os05g48340.1	Armadillo-type fold domain containing protein.	0	0	526	57.4	5.67	7.65973e+06	8499730	5295026	4.67707e+06	2.72067e+07	5.02151e+06	7.91906e+06	5.29503e+06
LOC_Os05g48410.1	Similar to 50S ribosomal protein L21, mitochondrial precursor.	0	0	250	27.6	6.89	-	-	-	-	1.8364e+06	-	-	-
LOC_Os05g48510.1	Similar to Frsb-prov protein.	0	PAL11	596	67.4	6.01	4.62148e+08	4.75873e+08	406000000	3.09065e+08	5.92703e+08	3.28531e+08	8.68397e+08	4.06308e+08
LOC_Os05g48620.1	Similar to SKIP interacting protein 25.	0	OsSIP25, OsTMF, TMF	1032	115	4.82	1.36322e+06	-	-	-	2.73303e+06	-	-	-
LOC_Os05g48855.1	Similar to predicted protein.	0	0	242	27.7	5.78	-	-	-	-	-	-	-	-
LOC_Os05g49030.1	Similar to 60S ribosomal protein L18a-1.	0	rpl18a, RPL18a, OsRPL18a	178	21.4	10.49	1916118190	-	-	-	-	4.09866e+08	-	-
LOC_Os05g49060.1	Protein of unknown function DUF561 family protein.	0	0	297	30.6	6.92	-	-	-	-	-	508440	-	-
LOC_Os05g49150.1	Similar to Initiation factor 3d (Fragment).	0	eIF-3d, OseIF3d	585	65	5.48	3.17278e+08	5.43828e+07	49775516	4.08469e+07	7.08894e+08	41963026	3.19031e+08	4.97755e+07
LOC_Os05g49200.1	Similar to Phytepsin.	0	Oryzasin	509	54	5.33	4.97779e+06	3.77102e+06	43934472	4.03317e+07	2.07052e+07	-	3.77763e+07	4.39345e+07
LOC_Os05g49280.1	Hypothetical conserved gene.	0	OsGATA8, GATA8, OsGATA14, GATA14	250	25.6	8.13	-	-	-	-	-	-	-	-
LOC_Os05g49440.2	Similar to Embryo-specific protein.	0	0	238	26.4	5.96	-	-	4711175	9965474	-	-	1.22597e+07	4.71118e+06
LOC_Os05g49800.1	Similar to Ketol-acid reductoisomerase.	0	0	578	62.3	6.43	1.07286e+07	-	21458536	3.78135e+06	-	2.58185e+06	2.40326e+07	2.14585e+07
LOC_Os05g49890.1	Ras-like nuclear GTPase, Regulation of cell division during cold stress, Cold tolerance, Abiotic stress response	OsRAN2	OsRAN2, RAN2	221	25	7.12	83178844	3.06696e+07	92411970	4.81393e+07	93149156	21569797	111356257	9.2412e+07
LOC_Os05g50110.1	Oleosin family protein.	0	0	173	18.1	9.7	-	-	3808643	13844222	-	1640833	12352405	3.80864e+06
LOC_Os05g50240.1	Description	RAP-DB Gene Symbol Synonym(s)	Oryzabase Gene Symbol Synonym(s)	162	16.8	9.72	53541860	42410460	502000000	482219424	54892472	84000504	41703676	501695264
LOC_Os05g50380.2	Chloroplastic/amyloplastic ADP-glucose pyrophosphorylase large subunit, Starch synthesis in the early stage of developing endosperm, Stem starch accumulation	OsAGPL1, OsAPL3	OsAGPL3, APL3, OsAPL3, AGPlar, OsAGPL1, AGPL1	519	57.6	6.79	1.06834e+07	4.31839e+07	35171191	2.12849e+07	1.93835e+06	8.01333e+06	4.69079e+07	3.51712e+07
LOC_Os05g50710.1	Similar to Late embryogenesis abundant protein Lea14-A.	0	OsLEA8, OsLEA8a, OsLEA8b, OsLEA5, LEA5	151	16.5	5.29	-	-	-	-	-	1.15079e+06	-	-
LOC_Os05g50750.1	ATPase, AAA-type, core domain containing protein.	0	0	855	94.8	5.78	6.10529e+06	703650	-	-	8.94368e+06	-	-	-
LOC_Os05g51140.2	Uncharacterised protein family UPF0121 domain containing protein.	0	0	351	39.5	9.58	1.66307e+06	-	-	-	4.79778e+06	844611	-	-
LOC_Os05g51180.1	Similar to Nuclear RNA binding protein B (Fragment).	0	0	383	41	6.06	52770409	4.03057e+07	-	-	1.88818e+08	4.24979e+07	4.0032e+07	5.62161e+06
LOC_Os05g51480.1	Similar to UV-damaged DNA binding protein.	0	UV-DDB1, OsUV-DDB1, OsUV-DDB, OsDDB1, DDB1	1090	121.8	5.36	7.79389e+07	6.03415e+07	28544205	6.55145e+07	100388812	3.1066e+07	3.96074e+07	2.85442e+07
LOC_Os05g51490.1	SIT4 phosphatase-associated protein family protein.	0	0	770	85.1	4.51	-	2.3158e+06	23688942	2.73834e+06	13868604	4.01704e+06	1.56942e+07	2.36889e+07
LOC_Os05g51500.1	Hypothetical conserved gene.	0	0	1206	134.3	5.27	5.9823e+06	-	6461682	3994447	7.50414e+07	-	3.89896e+07	6.46168e+06
LOC_Os05g51540.1	Conserved hypothetical protein.	0	0	158	17.4	9.88	-	3.99883e+06	3703654	3.2453e+06	-	3162500	5.77407e+06	3.70365e+06
LOC_Os05g51560.2	Similar to Dual specificity kinase 1.	0	0	473	53.4	9.63	2.04108e+06	-	-	-	3.81283e+06	-	-	-
LOC_Os05g51650.1	Similar to U6 snRNA-associated Sm-like protein LSm8.	0	0	141	15.4	5.2	-	-	6961922	5.57402e+06	-	-	-	-
LOC_Os05g51700.1	Similar to Nucleoside diphosphate kinase III (EC 2.7.4.6) (NDK III) (NDP kinase III) (NDPK III).	0	OsNDPK3	239	25.9	8.75	7.36826e+06	9.27769e+06	116000000	36547399	31847536	1.38564e+07	3.82797e+07	116221602
LOC_Os05g51830.1	Histone H4 deacetylase, Negative regulation of innate immunity	HDT1, OsHDT1, HDT701	OsHDT1, HDT701	297	32.5	4.68	26655902	-	-	-	1.80247e+07	-	-	-
LOC_Os06g01360.1	Similar to Homogentisate 1, 2-dioxygenase.	0	0	470	51.7	6.52	2.23348e+06	2.14914e+07	36073853	2.76592e+07	-	5.45063e+06	7.45247e+06	3.60739e+07
LOC_Os06g01370.1	Similar to OB-fold nucleic acid binding domain containing protein.	0	0	165	18.2	9.89	-	-	-	-	6.21173e+06	-	-	-
LOC_Os06g01490.1	Similar to Pectinesterase-like protein.	0	0	593	65.7	6.55	-	727306	2403694	884414	-	-	-	-
LOC_Os06g01500.1	IQ calmodulin-binding region domain containing protein.	0	0	460	51.8	8.73	1.55233e+07	4.64113e+06	-	-	1.8846e+07	7.90941e+06	-	-
LOC_Os06g01630.5	Similar to Dihydrolipoamide S-acetyltransferase (EC 2.3.1.12).	0	0	550	59.7	6.8	2.97371e+07	43277096	50523232	3.0765e+07	3.3755e+07	1.813e+07	51219241	5.05232e+07
LOC_Os06g01920.1	Similar to Expansin-A17.	0	OsEXPA17, OsEXP17, osaEXPa1.31	284	30.4	6.35	-	-	-	-	-	3.63218e+06	-	-
LOC_Os06g02028.1	OSEYA1.	0	OsEya1, OSEya1, OSEYA1	299	34.1	5.11	1.07674e+07	19546946	35668376	44217906	1.23731e+07	8.37157e+06	8.54021e+07	3.56684e+07
LOC_Os06g02180.1	Similar to cDNA clone:001-123-B04, full insert sequence.	0	OsCSLD2, OsCslD2, OsCSLD2	1170	130.1	7.55	-	-	-	-	4939053	997510	-	-
LOC_Os06g02240.1	Aldo/keto reductase domain containing protein.	0	0	261	27.7	6.71	50045480	20311716	7953745	1.20287e+07	6.17175e+07	29278520	106338961	7.95375e+06
LOC_Os06g02380.1	Similar to RuBisCo subunit binding-protein beta subunit (Fragment).	0	OsCPn60beta1, OsCPn60b1, CPn60b1	601	64	5.67	1427919498	606618311	718000000	2.72632e+08	1646670122	4.88736e+08	1281500114	7.17922e+08
LOC_Os06g02440.1	Protein of unknown function DUF1218 family protein.	0	0	205	21.7	7.66	2.9587e+06	2.16434e+06	-	-	6543758	-	-	-
LOC_Os06g02510.1	Similar to 60S ribosomal protein L13 (BBC1 protein homolog).	0	0	208	24	10.99	132600673	59027008	15263995	13934655	213829770	5.57576e+07	68211283	1.5264e+07
LOC_Os06g02600.1	Proteinase inhibitor, propeptide domain containing protein.	0	OsMORF2, OsMORF2a, MORF2a	227	24.9	9.07	-	-	-	-	3.39653e+06	-	-	-
LOC_Os06g03930.1	Similar to cytochrome P450.	0	0	525	60	7.55	3.33643e+06	-	-	-	-	-	-	-
LOC_Os06g04020.1	Winged helix repressor DNA-binding domain containing protein.	0	0	240	25.2	10.29	-	-	-	-	2.27661e+06	-	-	-
LOC_Os06g04130.2	Transmembrane receptor, eukaryota domain containing protein.	0	0	454	50.1	5.6	-	-	-	-	1812275	-	-	-
LOC_Os06g04200.1	Granule-bound starch synthase 1, Starch biosynthesis	WX1, wx (Wx(am)), Wx, WX-B, GBSS-I, GBSS, OsGBSSI, GBSS1, OsGBSS1, GBSSI	wx (Wx(am)), Wx, WX-B, GBSS-I, GBSS, OsGBSSI, GBSS1, OsGBSS1, GBSSI, GSS, OsWx	609	66.4	8.1	1271817798	1368725323	4570000000	2933508369	2293096760	8.26962e+08	3344965281	4566100756
LOC_Os06g04290.1	Similar to 40S ribosomal protein S20.	0	rps20	128	14	9.44	63112526	-	52811575	1.64563e+07	113777316	7.38706e+06	268114506	5.28116e+07
LOC_Os06g04780.1	Protein of unknown function DUF2052, coiled-coil domain containing protein.	0	0	311	35.5	4.44	-	-	-	-	-	-	-	-
LOC_Os06g04790.1	Similar to Acid phosphatase (EC 3.1.3.2) 1 allozyme 1.	0	0	293	32.3	5.58	-	-	8307775	7.09924e+06	-	-	-	-
LOC_Os06g04800.1	Similar to Beta 1 subunit of 20S proteasome.	0	0	246	26.2	5.78	38439828	-	34533937	2.90556e+07	48909786	20980496	46150720	3.45339e+07
LOC_Os06g05050.1	Similar to Wall-associated kinase 3.	0	OsWAK61, OsRLCK195, RLCK195	755	83.5	6.29	-	-	-	-	-	630730	-	-
LOC_Os06g05080.1	Cytochrome c oxidase, subunit Vb family protein.	0	0	154	17.1	5.71	-	-	10903948	6719978	-	-	-	-
LOC_Os06g05180.3	Similar to Coatomer complex subunit.	0	OsWD40-125	328	36.5	4.4	2.68487e+07	3.03766e+06	-	-	1.42928e+07	-	-	-
LOC_Os06g05660.1	Similar to Chitinase A.	0	Orysa;NAP1;1, OsNAP1_L1	378	42.6	4.48	1.91556e+08	1.30917e+08	145000000	1.08263e+08	243247041	5.89612e+07	1.17176e+08	1.44581e+08
LOC_Os06g05720.1	Conserved hypothetical protein.	0	0	285	31.2	7.44	6379647	-	-	-	1.20695e+07	3.28832e+06	4.83171e+06	985372
LOC_Os06g05740.1	Conserved hypothetical protein.	0	0	306	33.6	7.56	-	-	4467923	2.97348e+06	1.67415e+06	-	-	-
LOC_Os06g05804.2	Sybindin-like protein family protein.	0	0	143	16.2	6.05	1.18328e+06	-	-	-	4.12133e+06	-	-	-
LOC_Os06g05860.1	Phosphofructo kinase family protein.	0	OsPFK06, PFK06, PFK6	558	60.7	7.68	1.07243e+07	-	-	-	4.33655e+06	-	-	-
LOC_Os06g05880.1	Similar to Profilin-2.	0	OsPRF2	131	14.1	4.87	5874623	-	6633750	4.78955e+06	4.15692e+07	5.5561e+06	12325916	6.63375e+06
LOC_Os06g06030.1	Beta 5 subunit of 20S proteasome.	0	OsPBE1	277	29.8	5.86	8.42784e+08	5.76809e+08	833000000	449609653	6.43318e+08	3.64706e+08	1127251813	8.32748e+08
LOC_Os06g06290.1	Esterase, SGNH hydrolase-type domain containing protein.	0	OsGELP79	368	39.5	7.84	-	814924	-	-	-	-	-	-
LOC_Os06g06520.1	Similar to Lanatoside 15'-O-acetylesterase precursor.	0	OsGELP80	379	40.9	8.15	-	-	43645693	2.35077e+07	-	-	3.86074e+06	4.36457e+07
LOC_Os06g06560.1	Starch synthase, Starch biosynthesis	SSI, OsSSI, SSS 1, SSS1, SS1	OsSSI, SSS 1, SSS1, SS1, OsSS1	641	70.9	6.3	136431258	1.26892e+08	159000000	1.29193e+08	1.43299e+07	2.72569e+06	2.78444e+07	1.594e+08
LOC_Os06g06790.1	Thioredoxin domain 2 containing protein.	0	PDIL1;5, PDIL 1-5, OsPDIL1-5	533	59	4.94	-	-	2665271	4.30029e+06	-	-	-	-
LOC_Os06g06820.1	Similar to predicted protein.	0	0	375	42	6.93	22124052	9.12349e+07	39349972	1.1585e+07	2.0116e+06	1.11378e+07	7127433	3.935e+07
LOC_Os06g07090.2	Similar to AP-1 complex subunit gamma-1.	0	0	870	95.1	6.15	4.69244e+07	2.57288e+07	18330267	1.29209e+07	5.418e+07	1.43283e+07	34170542	1.83303e+07
LOC_Os06g07140.1	Similar to Proteasome subunit alpha-3 (Fragment).	0	0	250	27	6.92	431326265	4.31921e+08	761000000	6.10288e+08	6.45587e+08	289348678	7.96727e+08	7.61021e+08
LOC_Os06g07210.1	Ribonucleotide reductase, Chloroplast biogenesis	V3, v3, RNRL1, rnrl1	v3, RNRL1, rnrl1, RNR1, RNRL, Osv3, OsRNRL1, OsRNR1, OsRNRL	814	91.5	7.4	-	-	-	-	-	-	-	-
LOC_Os06g07350.1	Similar to cDNA clone:J013067M02, full insert sequence.	0	OsC3H40	482	54	7.9	-	-	-	-	5.44713e+06	-	-	-
LOC_Os06g07600.1	Similar to alkaline alpha galactosidase 2.	0	0	841	89.6	7.21	8.76642e+06	1.4199e+06	4981535	1.63764e+06	11024035	-	-	-
LOC_Os06g07630.1	Similar to 26S protease regulatory subunit 6A homolog (TAT-binding protein homolog 1) (TBP-1) (Mg(2+)-dependent ATPase 1) (LEMA-1).	0	OsRpt5b, Rpt5b	429	47.8	5.07	8.31023e+06	12464543	-	-	6.90783e+08	1.08254e+08	1.15838e+07	14233766
LOC_Os06g07790.1	Conserved hypothetical protein.	0	0	937	104.3	8.05	45413328	40876804	-	-	-	-	-	-
LOC_Os06g07860.1	Similar to Cystathionine beta-lyase, chloroplast precursor (EC 4.4.1.8) (CBL) (Beta-cystathionase) (Cysteine lyase).	0	0	475	50.3	7.24	-	8.54879e+06	2436697	1.16115e+06	-	-	-	-
LOC_Os06g07869.1	Similar to Cytochrome b-c1 complex subunit 8.	0	0	120	13.4	10.15	2.90148e+06	-	-	-	4012279	-	-	-
LOC_Os06g08480.1	Similar to Chromatin-remodeling factor CHD3.	0	CHR702, chr702, OsCHR702	1250	144	6.16	2.8606e+06	-	-	-	-	-	-	-
LOC_Os06g08740.1	Similar to predicted protein.	0	0	540	58.1	5.15	-	-	-	-	-	-	-	-
LOC_Os06g08770.1	TIP49, C-terminal domain containing protein.	0	0	476	51.8	5.96	2.97242e+07	-	-	-	2.21251e+07	2.05994e+06	1.87144e+07	659856
LOC_Os06g09450.6	Non-protein coding transcript.	0	0	808	92.1	6.39	21892880022	21814072412	27300000000	22227756419	25546301908	20018313328	38126515705	27317516680
LOC_Os06g09570.1	Similar to predicted protein.	0	0	676	77.2	9.55	9.46807e+06	-	-	-	63330186	1.30845e+06	-	-
LOC_Os06g09630.1	Beta-ketoacyl-[acyl carrier protein] synthase I, Root development	OsKASI, KASI	OsKASI, KASI	465	49	7.2	43095811	3.52674e+06	5281058	3.78174e+06	4.30978e+07	5.51696e+06	7622627	5.28106e+06
LOC_Os06g09679.1	Similar to Chaperonin.	0	0	252	26.3	8.02	-	-	15202200	3.72338e+06	8.09758e+06	-	-	-
LOC_Os06g09850.1	Similar to 25.3 kDa vesicle transport protein.	0	0	218	25.4	9.1	2.38444e+07	10393272	-	-	2.54381e+07	9.54584e+06	-	-
LOC_Os06g09910.2	Similar to Phosphopantothenoylcysteine decarboxylase (EC 4.1.1.36) (Halotolerance protein Hal3a) (AtHal3a) (PPCDC) (AtCoaC).	0	OsHAL3, HAL3	220	24.1	7.34	-	2.65124e+06	2872062	3.42203e+06	-	834815	-	-
LOC_Os06g10280.1	Similar to ECPT-type aminoalcoholphosphotransferase.	0	0	436	48.5	7.69	1.97198e+06	889082	-	-	2.83481e+06	906707	-	-
LOC_Os06g10650.1	Similar to Dual-specificity phosphatase protein.	0	OsPFA-DSP3	226	25.2	8.35	-	1.27903e+06	-	-	4.43441e+06	-	-	-
LOC_Os06g10660.1	Lysin motif-containing protein, Pattern recognition receptor, Peptidoglycan and chitin perception in innate immunity	LYP6, Os-LYP6, OsLYP6	Os-LYP6, OsLYP6	409	40.5	4.96	3.33607e+06	3.31392e+06	-	-	3.72434e+06	1.56328e+06	-	-
LOC_Os06g10760.1	Similar to Transmembrane emp24 domain-containing protein 10.	0	0	209	22.9	6.64	2.99309e+07	-	7051891	1.9168e+06	4.97233e+07	1.07598e+07	1.16311e+07	7.05189e+06
LOC_Os06g10810.1	Similar to Mitochondrial phosphate transporter.	0	OsPT18	368	38.7	9.17	2.71781e+06	-	-	-	6.3843e+06	-	-	-
LOC_Os06g11380.1	Similar to kinesin motor protein-related.	0	0	555	61.2	8.41	2.60258e+06	-	-	-	7.66772e+06	-	-	-
LOC_Os06g11430.1	Similar to FIP1.	0	0	288	30.8	5.69	-	-	-	-	2.19717e+06	-	-	-
LOC_Os06g11640.1	Similar to Protein phosphatase 2A, regulatory subunit B' (PP2A, subunit B', PR53 isoform) (Phosphotyrosyl phosphatase activator) (PTPA). Splice isoform 3.	0	0	396	42.7	7.25	693736	-	-	-	-	-	-	-
LOC_Os06g11660.1	Similar to Phi-1 protein.	0	0	324	33	9.17	-	-	646221	434075	-	-	-	-
LOC_Os06g11730.1	RNA recognition motif domain domain containing protein.	0	RBP-157	343	36.1	9.63	-	-	-	-	1.99915e+07	-	-	-
LOC_Os06g11800.1	Similar to Annexin p33.	0	OsANN5	317	35.7	6.65	1.22167e+08	6.84356e+06	13195523	7.21315e+06	3.91891e+07	3.13577e+06	4.52009e+06	1.31955e+07
LOC_Os06g11812.1	Similar to Dehydration stress-induced protein.	0	0	171	18.1	6.65	-	-	1080319	1.6662e+06	-	-	-	-
LOC_Os06g11990.1	C2 calcium-dependent membrane targeting domain containing protein.	0	CSIL1, OsCSIL1	1125	121.3	5.21	3.5701e+07	169427	-	-	7.59744e+07	1.12336e+06	-	-
LOC_Os06g12450.1	Soluble starch synthase II-3, Endosperm starch synthesis, Determination of the type of amylopectin structure of starch grain	ALK, alk, SSII-3, OsSSIIa, OsSSII-3, SSIIa, SSS2A, OsSSIIaChr6	alk, SSII-3, OsSSIIa, OsSSII-3, SSIIa, SSS2A, OsSSIIaChr6, SS2a	810	88.3	5.5	2.39707e+08	1.89284e+08	499000000	297919487	3.88345e+08	3.20737e+07	1.179e+08	4.9894e+08
LOC_Os06g12530.1	Nuclear migration protein, Negative regulation of XA21-mediated immunity	ROX3	ROX3	308	34.2	5.74	6.21389e+06	1.13717e+07	6232652	1.84239e+07	10616638	2885197	2.95235e+06	6.23265e+06
LOC_Os06g12720.1	Description	RAP-DB Gene Symbol Synonym(s)	Oryzabase Gene Symbol Synonym(s)	783	87.2	8.65	2.15971e+06	-	-	-	-	-	-	-
LOC_Os06g13030.1	Similar to LIM domain protein WLIM-1.	0	0	1303	140.4	4.61	-	-	16084637	24882944	-	-	1.81647e+06	1.60846e+07
LOC_Os06g13720.1	Similar to Pyruvate dehydrogenase E1 alpha subunit (EC 1.2.4.1).	0	0	398	43.6	8.59	-	-	2327942	877418	-	-	-	-
LOC_Os06g13810.1	Similar to pyrophosphate--fructose 6-phosphate 1-phosphotransferase beta subunit.	0	OsPFPB, OsPFP-B, PFP-B, PFPbeta	567	61.2	6.42	2252183546	1668014507	2870000000	2286530277	2439848172	1192824330	3448098371	2865140867
LOC_Os06g13820.1	Non-protein coding transcript.	0	OsDRP2A, DRP2A	911	99.2	9.17	597751	-	-	-	2.77926e+07	146874	-	-
LOC_Os06g14370.1	Caleosin related family protein.	0	0	242	26.2	9.16	-	-	4954677	1.45357e+06	-	-	3745142	4.95468e+06
LOC_Os06g14550.1	Similar to Signal recognition particle 9 kDa protein.	0	0	103	12.1	8.43	-	2.889e+06	-	-	1.57574e+07	-	-	-
LOC_Os06g14740.1	Similar to predicted protein.	0	0	1376	147.3	6.14	6.05568e+07	9.5148e+06	23208221	1.46153e+07	2.18364e+07	1.73796e+07	4.82336e+07	2.32082e+07
LOC_Os06g15340.1	Description	RAP-DB Gene Symbol Synonym(s)	Oryzabase Gene Symbol Synonym(s)	822	93.3	5.94	-	-	-	-	-	-	-	-
LOC_Os06g15360.1	Similar to DNA repair protein RAD23.	0	Rad23	413	43.1	4.77	-	-	1127050	1.62415e+06	-	965780	6.63039e+06	1.12705e+06
LOC_Os06g15420.1	Asparagine synthetase, Long-distance transport of asparagine	ASN, OsASN2, OsAS, OsAS2, AS2	OsASN2, OsAS, OsAS2, AS2	591	66.2	6.46	17593889	1.48439e+07	19025194	8.92941e+06	-	-	7.98883e+06	1.90252e+07
LOC_Os06g15990.1	Similar to Aldehyde dehydrogenase.	0	OsALDH2B1, OsALDH2b, ALDH2b	549	59.3	6.8	3.36371e+06	3.67959e+07	30365074	1.94916e+07	-	1602938	4419183	3.03651e+07
LOC_Os06g16260.1	Similar to Signal peptidase 18 subunit (Fragment).	0	OsSigP5, SIGP5	180	20	7.15	2.68876e+06	-	-	-	-	1.53788e+06	-	-
LOC_Os06g19650.1	Protein phosphatase 4 core regulatory subunit R2 domain containing protein.	0	0	297	31.7	4.2	3.39407e+06	-	1172333	1.00488e+06	4.84723e+06	2.20402e+06	1.98621e+06	1.17233e+06
LOC_Os06g19660.1	WD40 repeat-like domain containing protein.	0	OsWD40-128	1334	144.1	6.46	1.20256e+07	-	-	-	3.15618e+07	-	-	-
LOC_Os06g19730.1	Similar to predicted protein.	0	0	1801	201.5	7.24	1.4489e+08	1.29382e+08	357000000	2.12222e+08	1.35767e+08	8.6805e+07	2.83055e+08	3.5723e+08
LOC_Os06g20050.1	Conserved hypothetical protein.	0	0	1237	139.4	7.18	8832380	-	-	-	-	-	-	-
LOC_Os06g20200.1	Alpha/beta hydrolase fold-3 domain containing protein.	0	0	360	39.2	6.89	-	-	-	-	-	-	619373	633902
LOC_Os06g20370.1	Similar to 65kD microtubule associated protein.	0	0	576	64.3	5.25	4.55394e+07	-	2974255	3.21871e+06	1.70672e+08	1.48921e+06	3.06405e+07	2.97425e+06
LOC_Os06g21480.1	Similar to 60S ribosomal protein L31.	0	OsRPL31	124	14.2	9.94	-	-	34486541	2.28259e+07	-	-	-	-
LOC_Os06g21560.1	Protein of unknown function DUF773 family protein.	0	0	558	62.2	4.78	9.84976e+06	4.68296e+06	11253889	2.3669e+06	4.11013e+07	9.41642e+06	2.7544e+07	1.12539e+07
LOC_Os06g22060.1	Phosphofructo kinase domain containing protein.	0	OsPFPA2, OsPFP1a2, PFP1a2	622	67.5	7.25	2045022858	1696894502	2410000000	1307036923	2354929611	1231064590	3930274493	2407657418
LOC_Os06g23160.1	Bacterial transferase hexapeptide repeat domain containing protein.	0	0	455	48.9	8.31	7.87112e+07	9.03729e+06	11725843	7.18577e+06	100265871	15812390	6.47587e+07	1.17258e+07
LOC_Os06g23430.1	Signal recognition particle 19 kDa protein (SRP19).	0	SRP19	136	14.9	9.86	1.88352e+07	5.02034e+06	-	-	5.02035e+07	-	-	-
LOC_Os06g23440.1	Translation initiation factor 1A	OseIF1A-2	OseIF1A-2	144	16.3	5.35	29905643	4.79662e+06	4414052	1.38486e+06	5.92328e+07	4942220	42355246	4.41405e+06
LOC_Os06g26110.1	Description	RAP-DB Gene Symbol Synonym(s)	Oryzabase Gene Symbol Synonym(s)	417	46.6	9.54	-	2734166	-	-	-	-	-	-
LOC_Os06g26270.1	Similar to B-cell receptor-associated protein 31-like containing protein.	0	0	199	21.9	9.32	-	-	78316040	71040608	-	-	-	-
LOC_Os06g27370.1	Zinc finger, PHD-type domain containing protein.	0	0	461	50.7	9.32	-	-	-	-	5473600	-	-	-
LOC_Os06g27800.2	Similar to predicted protein.	0	0	744	79.6	5.71	5.90147e+08	3.00927e+08	10830587	3.96396e+06	7.02395e+07	1.13645e+07	2.18225e+07	1.08306e+07
LOC_Os06g29180.1	Similar to Formate dehydrogenase, mitochondrial precursor (EC 1.2.1.2) (NAD- dependent formate dehydrogenase) (FDH).	0	OsFDH, FDH 1, FDH1, OsFDH1	376	41.3	7.17	3.04141e+06	-	5649099	2.30043e+06	-	-	5.42351e+06	5.6491e+06
LOC_Os06g30310.1	Hypothetical conserved gene.	0	0	1425	160	6.04	1.1953e+06	6.00773e+07	140000000	9.70882e+07	-	2.03394e+06	2.36147e+06	1.39555e+08
LOC_Os06g30370.1	Homolog of Arabidopsis MOTHER OF FT AND TFL1, Regulation of heading and panicle architecture	OsMFT1	OsMFT1	176	19.2	8.21	-	-	-	-	972618	-	-	-
LOC_Os06g30460.2	Similar to Dihydrolipoamide acetyltransferase (E2) subunit of PDC (Fragment).	0	0	484	52.4	6.96	1.86329e+07	5.62983e+06	35955674	2.14395e+07	2.41642e+07	1.0957e+07	34321443	3.59557e+07
LOC_Os06g30750.1	Reticulon family protein.	0	0	265	28.6	7.01	4.23833e+07	22106742	28899687	1.55711e+07	2.46196e+07	2.46342e+07	38319459	2.88997e+07
LOC_Os06g30894.1	Hypothetical conserved gene.	0	0	1188	129.8	4.79	-	-	-	-	863571	-	-	-
LOC_Os06g30901.1	Similar to SWEETIE (SWEETIE); binding.	0	0	1111	120	6.73	3.51673e+06	-	-	-	8.01863e+06	-	-	-
LOC_Os06g30910.1	Abortive infection protein family protein.	0	0	366	40.3	9.13	-	-	-	-	-	-	-	-
LOC_Os06g31070.1	Bifunctional inhibitor/plant lipid transfer protein/seed storage domain containing protein.	0	Prol-17, OsEnS-88, pro16.2, PROLM24	149	16.7	7.9	13265725	8468865	-	-	-	7.94172e+06	-	-
LOC_Os06g31210.1	Similar to methionyl-tRNA synthetase-like protein (ISS).	0	MetRS, MRS	801	89.4	6.95	1.15068e+06	3.07696e+06	6383364	975656	1.95711e+06	-	1.27177e+07	6.38336e+06
LOC_Os06g31280.1	Similar to Thionin.	0	OsTHI1, THI1, Osthi2, thi2, OsTHION1, THION1	135	14.7	6.49	4.63287e+06	-	-	-	5607923	2.8104e+06	-	-
LOC_Os06g33640.1	ABA receptor, Drought tolerance	OsPYL/RCAR7	OsPYL/RCAR7, PYL7, OsPYL7, OsPYL8, PYL8, OsEnS-90, RCAR1, OsRCAR1	206	23.3	7.12	-	1.06247e+06	-	-	5.86572e+06	1.88411e+06	4373147	2.9313e+06
LOC_Os06g34690.1	Similar to T-complex protein 1, gamma subunit (TCP-1-gamma) (CCT-gamma) (Matricin) (mTRiC-P5).	0	0	558	60.9	6.65	720883174	143381226	240000000	1.02163e+08	6.72644e+08	4.81374e+07	2.09068e+08	2.39518e+08
LOC_Os06g34710.1	Conserved hypothetical protein.	0	0	981	107.1	4.46	8.33333e+06	-	6887765	279402	1.10449e+07	-	-	-
LOC_Os06g35030.3	Conserved hypothetical protein.	0	0	362	38.5	7.3	4.0368e+06	-	-	-	1.40954e+07	-	-	-
LOC_Os06g35470.1	Similar to 50S ribosomal protein L1.	0	0	417	44.7	9.38	6.80822e+06	-	-	-	8.05956e+06	-	-	-
LOC_Os06g35524.1	Hypothetical protein.	0	0	128	13.9	11.14	-	-	-	-	-	598020	-	-
LOC_Os06g35540.1	Aspartate aminotransferase (EC 2.6.1.1).	0	0	463	51.3	8.27	4.90638e+06	1338456	-	-	8.66162e+06	1.93393e+06	-	-
LOC_Os06g35814.1	Ras-related small GTP-binding protein, Regulation of vesicular trafficking from trans-Golgi network to plasma membrane or vacuole, Jasmonic acid (JA)-mediated defense signaling	OsRab11, ric2	OsRab11D1, OsRab11, Rab11, ric2	217	23.9	5.73	27732750	5.23354e+07	10601966	1.87248e+07	1.21732e+08	4.76889e+07	73381350	10601966
LOC_Os06g36400.1	Similar to Acid phosphatase (EC 3.1.3.2) 1 allozyme 1.	0	0	264	28.2	4.98	3.77168e+06	-	75051511	5.25188e+07	7.41454e+06	625774	-	-
LOC_Os06g36700.1	Similar to T-complex protein 1, epsilon subunit (TCP-1-epsilon) (CCT-epsilon) (TCP-K36).	0	0	535	59.1	6.02	3.67959e+08	1.03482e+08	84577618	7.6808e+07	6.45597e+08	7.21811e+07	1.19077e+08	8.45776e+07
LOC_Os06g36770.1	Similar to Serine/threonine protein phosphatase 2A 55 kDa regulatory subunit Bbeta isoform.	0	0	522	58.2	6.07	-	1.00324e+07	60195716	1.83839e+07	-	996043	-	-
LOC_Os06g37080.1	Ascorbate oxidase, Abiotic stress response	OsAAO1	OsAAO1	581	62.9	7.64	1.37053e+06	-	287456	791916	-	-	3.65052e+06	287456
LOC_Os06g37364.1	Ent-kaurene oxidase, Cytochrome P450 701A subfamily member, Gibberellin biosynthesis	D35, OsKOL2, CYP701A6, OsKO2	d35, d35(t), dwf30, OsKOL2, KOL2, KO2, OsKO2, OSKO2, KO, CYP701A, CYP701A6, Os KO2, OsKOL2/CYP701A	538	60.8	7.36	212673	-	-	-	-	-	-	-
LOC_Os06g37440.1	Similar to Elongation factor 1 gamma-like protein (Fragment).	0	OsEF1G2	416	47.4	6.47	3273933719	1918791147	1680000000	2492023224	6181027418	1613873538	4542636178	1682755464
LOC_Os06g38470.1	Similar to Histone deacetylase.	0	OsHDAC1, HDA702, OsHDA702, HDA1, OsHDA1, HDT702, OsHDT702	518	57.5	5.6	4.15946e+06	-	-	-	-	-	-	-
LOC_Os06g38940.1	CT11-RanBPM domain containing protein.	0	0	386	43.3	6.4	1.58756e+07	9.54761e+06	427490	2.20946e+06	10663186	2536253	1.16611e+07	427490
LOC_Os06g38960.1	Conserved hypothetical protein.	0	0	346	37.4	9.47	2.24296e+06	-	-	-	1.68627e+07	1249890	-	-
LOC_Os06g38980.1	Similar to Poly(A)-binding protein (Fragment).	0	0	670	72.2	8.19	4.13876e+06	-	-	-	1.68894e+07	-	-	-
LOC_Os06g39260.1	Similar to UDP-galactose/UDP-glucose transporter.	0	0	358	39.5	9.95	-	-	-	-	2.60353e+06	-	-	-
LOC_Os06g39760.1	Hypothetical gene.	0	OsWD40-130	345	37.6	5.73	-	-	-	-	-	-	-	-
LOC_Os06g39870.1	Similar to TAT-binding protein homolog (Fragment).	0	0	423	46.8	8.98	20881552	2.43768e+06	4664805	1.53095e+06	2.41247e+07	-	-	-
LOC_Os06g40040.1	Alba, DNA/RNA-binding protein family protein.	0	OsAlba6, Alba6	132	14.6	5.6	-	-	-	-	3.47437e+07	-	-	-
LOC_Os06g40050.2	Plastid adenine nucleotide uniporter, Chloroplast development at early leaf stage	BT1-3, OsBT1-3	OsBT1-3, SLA	423	45.7	8.85	712140	-	-	-	2.10048e+06	-	-	-
LOC_Os06g40560.1	Similar to 26S proteasome regulatory complex subunit p42D.	0	OsRpt4b, Rpt4b	401	44.6	8.32	-	-	-	-	6.12525e+06	-	-	-
LOC_Os06g40600.1	Similar to U5 small nuclear ribonucleoprotein component.	0	0	997	110.4	5.31	3.13493e+07	8650535	-	-	1.65232e+07	1.3586e+06	-	-
LOC_Os06g40620.2	Snf7 family protein.	0	OsSNF7, SNF7, OsSnf7, Snf7	220	24.2	4.92	-	-	-	-	-	-	-	-
LOC_Os06g40650.1	Zinc finger, RING/FYVE/PHD-type domain containing protein.	0	0	447	49.8	6.15	-	-	2809724	1815588	-	-	-	-
LOC_Os06g40840.1	Similar to Microtubule-associated protein MAP65-1a.	0	0	581	65.1	5.57	1521793	-	-	-	3.84463e+06	-	-	-
LOC_Os06g41110.1	C-CAP/cofactor C-like domain domain containing protein.	0	0	623	67.5	5.4	4.30635e+06	-	9517075	6.23412e+06	1.69958e+06	1.90123e+06	3650602	9.51707e+06
LOC_Os06g41360.1	Similar to Ribose-phosphate pyrophospho kinase.	0	0	399	43.1	8.51	1603271	-	-	-	2458538	-	-	-
LOC_Os06g41780.2	Non-protein coding transcript.	0	0	666	75.8	5.3	-	-	-	-	1.25777e+06	-	-	-
LOC_Os06g41990.2	Stromal processing peptidase, Chloroplast biogenesis, Root development	SPP	OsSPP	1246	138.6	6.34	23526141	2.58881e+07	44961431	3.34194e+07	1.34693e+07	7.80292e+06	2.32842e+07	4.49614e+07
LOC_Os06g42000.1	Similar to Thioredoxin peroxidase.	0	OsPrxII E1, PrxII E1, OsPrxIIE1, PrxIIE1	232	23.7	8.79	-	-	8040027	3.38746e+06	-	-	3.13898e+06	8.04003e+06
LOC_Os06g43570.1	Proteasome subunit beta type 3 (EC 3.4.25.1) (20S proteasome alpha subunit C) (20S proteasome subunit beta-3).	0	OsPBC1	317	35.3	8.81	2.77711e+08	2.47684e+08	179000000	1.10116e+08	263323204	156282842	4.10032e+08	1.7944e+08
LOC_Os06g43640.2	Purple acid phosphatase (EC:3.1.3.2), Regulation of phosphate remobilization, Utilization of organic phosphorus	OsPAP26, PAP26	OsPAP26	476	55.1	7.12	1.98091e+06	-	999035	645446	-	-	-	-
LOC_Os06g43660.1	Similar to Vacuolar H+-pyrophosphatase.	0	OVP1	782	81.7	5.41	-	-	-	-	1.77825e+06	707764	-	-
LOC_Os06g43760.1	Similar to ATP binding protein (Fragment).	0	0	1157	130.9	6.24	1394250613	9.86392e+08	782000000	4.64271e+08	2443535323	6.52712e+08	1244903217	7.82161e+08
LOC_Os06g43840.1	Tyrosine protein kinase domain containing protein.	0	0	1112	118.8	5.76	-	-	-	-	9.28975e+06	-	-	-
LOC_Os06g43850.1	Similar to ATP synthase delta chain, mitochondrial precursor (EC 3.6.3.14) (Oligomycin sensitivity conferral protein) (OSCP).	0	0	225	25.1	9.38	8.41766e+06	1.01225e+07	5569411	2.29964e+06	1.40643e+07	10465806	5.7056e+07	5.56941e+06
LOC_Os06g44080.1	Similar to Ubiquitin-NEDD8-like protein RUB2.	0	RUB2, OsRUB2, NEDD8	153	17.1	6.06	-	-	326240	363175	-	-	-	-
LOC_Os06g44230.1	Nuclear-encoded plastid RNA polymerase	OsRpoTp	OsRpo Tp, OsRpoTp, NEP, RpoTp	953	108.3	8.32	207084	-	-	-	-	-	-	-
LOC_Os06g44370.1	Similar to WD-repeat protein 57 (Prp8-binding protein) (hPRP8BP) (U5 snRNP- specific 40 kDa protein) (38 kDa splicing factor).	0	OsWD40-133	343	38.2	7.78	-	-	-	-	5495126	-	-	-
LOC_Os06g44374.1	Similar to Protein transport protein SEC61 gamma subunit.	0	0	69	7.7	9.72	7.75586e+06	8.73247e+06	2343065	1395553	10313948	3.50366e+06	1.45877e+07	2.34307e+06
LOC_Os06g45120.1	Vacuolar-type H+-ATPase subunit A1, Premature leaf senescence and seed dormancy, Regulation of stomatal aperture and density	PLS1, OsVHA-A, VHAA1, VHA-A1, OsPLS1, OsPLS1/VHA-A1	OsVHA-A, VHAA1, VHA-A1, OsPLS1, OsPSL1/VHA-A1	620	68.4	5.34	1.31347e+08	9.31479e+07	165000000	4.30334e+07	1.12421e+08	9.4078e+07	4.62612e+08	1.64847e+08
LOC_Os06g45340.1	Similar to FKBP-type peptidyl-prolyl cis-trans isomerase 3, chloroplast precursor (EC 5.2.1.8) (PPIase) (Rotamase) (AtFKBP13) (FK506 binding protein 1).	0	OsFKBP13	218	22	9.25	-	-	-	-	5801437	-	-	-
LOC_Os06g45380.1	Similar to Vacuolar sorting receptor 6 precursor (AtVSR6) (Epidermal growth factor receptor-like protein 6) (AtELP6) (BP80-like protein d) (AtBP80d).	0	0	637	70.6	5.72	-	1.9772e+06	-	-	-	2.12336e+06	-	-
LOC_Os06g45710.1	Similar to Phosphoglycerate kinase, cytosolic (EC 2.7.2.3).	0	PGK, OsPGK4	401	42.3	6.61	1.89349e+06	3.13928e+06	11758340	4.7541e+06	6.13289e+06	1.53333e+06	8.25647e+06	1.17583e+07
LOC_Os06g45830.1	Similar to predicted protein.	0	0	825	90.6	5.11	2.06743e+07	-	-	-	1.71604e+07	-	-	-
LOC_Os06g46284.1	&alpha;-glucosidase, Alpha-glucosidase, Splicing variant of ONG2	ONG3	ONG3	885	96.3	8.59	479309201	5.34608e+08	2270000000	1632113918	165650524	1.058e+08	4.5807e+08	2274309454
LOC_Os06g46740.1	Cupredoxin domain containing protein.	0	OsENODL18, OsELA3, ELA3, EN20, OsEN20	279	27.3	5.21	-	-	10718548	7.40806e+06	-	-	4.10653e+06	10718548
LOC_Os06g47320.1	Similar to T-complex protein 1, eta subunit (TCP-1-eta) (CCT-eta) (HIV-1 Nef interacting protein).	0	0	560	60.2	6.57	4.53014e+08	1.30504e+08	254000000	1.27784e+08	800856021	1.50514e+08	229072628	2.54182e+08
LOC_Os06g47370.1	Description	RAP-DB Gene Symbol Synonym(s)	Oryzabase Gene Symbol Synonym(s)	833	92.2	5.96	-	-	-	-	-	-	-	-
LOC_Os06g47550.1	Similar to HMA1 (Heavy metal ATPase 1); copper-exporting ATPase.	0	OsHMA1, osHMA1	822	87.2	7.21	1.70439e+06	-	-	-	7.00542e+06	1.7983e+06	-	-
LOC_Os06g47700.1	Protein kinase, catalytic domain domain containing protein.	0	0	1076	115.3	5.97	-	-	3730456	2311788	-	-	-	-
LOC_Os06g48230.1	Similar to DNA-directed RNA polymerases I, II, and III 17.1 kDa polypeptide.	0	0	191	21.5	7.96	1.80423e+06	-	-	-	1.4051e+06	-	-	-
LOC_Os06g48350.1	eIF4-gamma/eIF5/eIF2-epsilon domain containing protein.	0	0	450	48.8	6.39	-	-	-	-	1.57384e+07	-	-	-
LOC_Os06g48640.1	Proteasome/cyclosome, regulatory subunit domain containing protein.	0	OsRpn1b, Rpn1b	901	98.6	5.25	8.65176e+07	7.41184e+07	52604666	2.04107e+08	1.30856e+08	35213679	4.05992e+08	5.26047e+07
LOC_Os06g48780.1	Similar to 60S acidic ribosomal protein P3 (P1/P2-like) (P3A).	0	0	119	11.9	4.41	92122616	49532692	-	-	91248824	32720604	-	-
LOC_Os06g48940.1	Similar to predicted protein.	0	OsARA1	994	109.1	5.97	-	-	-	-	1122088	-	-	-
LOC_Os06g49110.3	Similar to Delta-aminolevulinic acid dehydratase (Fragment).	0	ALAD, HEMB, OsALAD, OsHEMB	426	46.3	6.15	2.93966e+08	3.68308e+08	679000000	4.95743e+08	3.63371e+08	3.47716e+08	6.17608e+08	6.78581e+08
LOC_Os06g49140.1	Similar to Cell division-like protein.	0	0	317	34.7	6.55	3.94629e+06	-	-	-	2.38039e+06	-	-	-
LOC_Os06g49480.1	Similar to Peptidyl-prolyl cis-trans isomerase.	0	OsCYP20-1, OsCYP-17, OsCYP20-1a, OsCYP20-1b	225	24.1	9.67	2.59159e+07	11133297	22645013	8.28468e+06	5.88673e+07	19762419	1.17257e+07	2.2645e+07
LOC_Os06g49505.1	Similar to arogenate dehydrogenase.	0	0	353	39.3	8.16	-	-	3149010	550897	1.10438e+06	-	2.73687e+06	3.14901e+06
LOC_Os06g49800.1	Similar to predicted protein.	0	0	728	80	4.51	9.62939e+06	1.63691e+06	47242828	4.99632e+07	5.08378e+06	7.1979e+06	5.03036e+07	4.72428e+07
LOC_Os06g50000.1	Complex 1 LYR protein family protein.	0	0	113	13.2	8.43	-	-	-	-	2.24162e+06	2821022	-	-
LOC_Os06g50050.1	ATPase, AAA-type, core domain containing protein.	0	0	393	43.7	7.8	-	-	-	-	1160893	-	-	-
LOC_Os06g50154.1	Similar to Translocon-associated protein alpha subunit precursor (TRAP-alpha) (Signal sequence receptor alpha subunit) (SSR-alpha).	0	0	257	27.4	4.83	3.21118e+06	-	-	-	1.80753e+07	6.13665e+06	-	-
LOC_Os06g50170.1	Brain and reproductive organ-expressed family protein.	0	0	388	43.3	5.22	4704176	1.85833e+06	8487699	2.20435e+06	1.05862e+07	3.0107e+06	1.18289e+07	8.4877e+06
LOC_Os06g50300.1	Similar to Heat shock protein 90.	0	OsHsp90, rHSP90, OsHSP90, GRP94, OsGRP94	812	93	4.98	1183980742	968514113	2090000000	1254487126	1261593566	4.74926e+08	2471875802	2085851361
LOC_Os06g50490.1	Domain of unknown function DUF1618 domain containing protein.	0	0	488	53.8	6.48	1.70844e+06	-	-	-	5.8378e+06	-	5.59696e+06	1.01048e+06
LOC_Os06g51084.1	Starch branching enzyme, Splicing variant	BEI, SBE1	sbe1, Rbe1. Sbe1, sbe1*(QEI), RBE1, BEI, SBE I, QEI, OsBEI, BE1	820	93.2	6.83	2565241415	75416368	106000000	4.5949e+07	2230915518	9.38037e+08	2702574846	1.05792e+08
LOC_Os06g51084.7	Starch branching enzyme, Splicing variant	BEI, SBE1	sbe1, Rbe1. Sbe1, sbe1*(QEI), RBE1, BEI, SBE I, QEI, OsBEI, BE1	755	86.6	6.4	638361	3569220590	13100000000	8799898479	-	-	-	-
LOC_Os06g51150.1	Catalase isozyme B (EC 1.11.1.6) (CAT-B).	0	CatB, CAT-B, OsCatB, OsCATB, OsCAT1B, CAT1B, CAT2, OsCAT2	492	56.6	6.96	-	-	13373184	7.80226e+06	-	-	8.83138e+06	1.33732e+07
LOC_Os06g51220.2	HMG1 protein (HMGB1).	0	HMGB1, OsHMGB1	157	17.1	5.95	-	-	-	-	11583097	-	-	-
LOC_Os06g51270.1	Similar to predicted protein.	0	OsGSL6	1845	212.3	8.9	-	-	-	-	3.45849e+06	-	-	-
LOC_Os06g51510.1	Clathrin light chain family protein.	0	0	291	31.3	7.59	20349621	6.17696e+06	3148774	8.59924e+06	4.49587e+07	6825641	4.02487e+06	3.14877e+06
LOC_Os07g01020.1	Similar to PDX1-like protein 4.	0	OsPDX1.3a, OsPDX1.1, PDX1.1	318	33.7	6.89	3.02073e+08	1.24185e+08	88958478	6.08531e+07	421424988	95479013	456763878	8.89585e+07
LOC_Os07g01320.1	Similar to DDRGK domain-containing protein 1.	0	0	302	34.3	5.35	2.60043e+06	1.82566e+06	550261	2.51006e+06	3.85249e+06	2.15103e+06	2403443	550261
LOC_Os07g01870.1	Ribosomal protein L13 family protein.	0	OsRPL13a, RPL13a	206	23.7	10.46	233327245	61484558	66133250	4.18304e+07	405297970	83527245	139761478	6.61332e+07
LOC_Os07g01930.1	Similar to Adrenodoxin.	0	OsISC20	181	19.8	5.11	-	6.82869e+06	-	-	-	-	-	-
LOC_Os07g02200.1	Cupredoxin domain containing protein.	0	OsENODL19	178	19.2	8.59	3.14149e+06	6478904	3899302	918233	1.40923e+07	1.13313e+06	1.77045e+06	3.8993e+06
LOC_Os07g02350.1	Casein kinase II alpha subunit.	0	OsCKA2-2, CKA2-2	333	39.3	8.47	4.18166e+06	-	-	-	2.05768e+07	813512	2.85292e+06	757540
LOC_Os07g02490.1	Conserved hypothetical protein.	0	0	1799	193.9	8.56	-	437543104	-	-	-	-	-	-
LOC_Os07g03070.1	Tetratricopeptide region domain containing protein.	0	0	469	49.9	4.49	-	-	-	-	12057816	-	-	-
LOC_Os07g03230.1	Similar to Eukaryotic translation initiation factor 3 subunit 8 (eIF3 p110) (eIF3c).	0	eIF-3c, OseIF3c, EIF3C	936	106.1	5.36	5.88137e+08	6.00976e+07	75159430	4.94066e+07	920045522	6.97614e+07	443529018	75159430
LOC_Os07g03240.1	Nucleotide-binding, alpha-beta plait domain containing protein.	0	0	377	41	7.2	-	-	-	-	1.48559e+06	-	-	-
LOC_Os07g03260.1	Similar to cDNA clone:J033097L05, full insert sequence.	0	OsCslC10, OsCSLC10	686	77.1	8.54	-	-	-	-	-	-	-	-
LOC_Os07g04000.1	Description	RAP-DB Gene Symbol Synonym(s)	Oryzabase Gene Symbol Synonym(s)	718	80	7.27	-	-	-	-	-	-	-	-
LOC_Os07g04240.1	Similar to Succinate dehydrogenase.	0	sdh1, FP, sdh1-1	630	68.8	7.08	1.79417e+06	-	1344947	656676	3.07273e+06	-	-	-
LOC_Os07g04530.1	Hypothetical conserved gene.	0	0	1739	189.4	6.65	-	-	-	-	6.13364e+06	-	-	-
LOC_Os07g05174.1	Conserved hypothetical protein.	0	0	55	6.6	6.49	38093592	14204999	-	-	45025472	-	-	-
LOC_Os07g05360.1	Similar to Photosystem II 10 kDa polypeptide, chloroplast precursor.	0	PsbR, OsPsbR1, PsbR1, OsPSBR	137	14.2	9.86	19360556	-	-	-	-	-	-	-
LOC_Os07g05470.1	Conserved hypothetical protein.	0	0	820	90.8	5.14	3.15002e+07	-	-	-	23191171	-	-	-
LOC_Os07g05580.1	Similar to 40S ribosomal protein S12-1.	0	0	138	14.8	5.52	1035294727	477332148	35282955	8.65077e+07	1389274726	3.70486e+08	1055289332	35282955
LOC_Os07g05610.2	Zinc finger, C3HC-like domain containing protein.	0	0	943	99.8	5.17	2.56306e+06	-	-	-	3.18084e+06	785812	-	-
LOC_Os07g06680.1	FAS1 domain domain containing protein.	0	OsFLA16	479	50.7	6.98	6.32155e+07	1.66193e+08	1200000000	1040031636	4.97642e+07	5.57153e+07	440533416	1200067182
LOC_Os07g06950.1	Similar to predicted protein.	0	OsM5, M5, OsM5a, OsUBP5-2, UBP5-2, OsUBP13, UBP13	998	117.1	6.13	3.82927e+06	1.95566e+07	34412988	6.8324e+06	2.00832e+06	1.94336e+06	7.26014e+06	3.4413e+07
LOC_Os07g07000.1	Similar to syntaxin 132.	0	OsSYP132	303	34.2	7.94	3.70491e+06	828380	-	-	5489939	-	-	-
LOC_Os07g07040.1	Conserved hypothetical protein.	0	0	275	31.5	6.2	-	-	24434324	3.70474e+07	3.53043e+07	-	5.34734e+07	2.44343e+07
LOC_Os07g07220.1	Conserved hypothetical protein.	0	0	261	27.3	11.41	-	-	-	-	4260961	-	-	-
LOC_Os07g07250.1	Similar to Eukaryotic initiation factor 3e.	0	eIF-3e, OseIF3e	415	48.6	6	6.00442e+06	-	-	-	4.64109e+06	-	-	-
LOC_Os07g07260.1	Similar to Yarrowia lipolytica chromosome A of strain CLIB99 of Yarrowia lipolytica.	0	0	735	82	6.54	1.02486e+07	1.97566e+07	44663530	4.04049e+07	17525149	7.00991e+06	1.80647e+07	4.46635e+07
LOC_Os07g07320.1	Similar to Glutathione S-transferase GSTU6.	0	OsGSTU11	235	25.1	5.71	-	23580328	-	-	-	-	-	-
LOC_Os07g07470.1	Similar to Branched chain alpha-keto acid dehydrogenase E1 beta subunit.	0	0	370	39.7	5.92	1.1458e+06	4.6041e+06	1130927	384013	-	-	-	-
LOC_Os07g07490.1	YT521-B-like protein family protein.	0	0	602	66.2	7.78	-	-	-	-	4.19945e+06	-	-	-
LOC_Os07g07610.1	Similar to DNA-directed RNA polymerase II 13.6 kDa polypeptide (EC 2.7.7.6).	0	0	120	14.1	7.56	8.45255e+06	-	-	-	10356888	-	-	-
LOC_Os07g07990.1	Leucine-rich repeat, plant specific containing protein.	0	0	375	40.6	6.18	-	-	337154	651451	-	-	-	-
LOC_Os07g08180.1	Pentatricopeptide repeat domain containing protein.	0	0	727	81.1	8.38	-	-	-	-	67217792	-	-	-
LOC_Os07g08330.1	Similar to 60S ribosomal protein L4.	0	0	405	44.7	10.54	2326251940	1827948992	215000000	1.09909e+08	5120092082	1444850992	4268714560	2.15224e+08
LOC_Os07g08340.1	Plastidic pyruvate kinase (EC 2.7.1.40), Starch biosynthesis and amyloplast development in the rice endosperm	OsPKpa1, OsPKp&alpha;1, OsPK2	OsPKpa1	578	62.8	6.29	2.93742e+07	2.73154e+07	33985909	1.88517e+07	1.71551e+07	1.28033e+07	1.24528e+07	3.39859e+07
LOC_Os07g08420.1	Basic leucine zipper transcriptional activator, Grain filling	RISBZ1, OsbZIP58, OsEnS-92	OsbZIP58, OsEnS-92, OsSMF1, SMF1, OsRISBZ1, RISBZ1/bZIP58	436	46.5	4.97	-	-	-	-	1.01975e+07	1.99817e+06	-	-
LOC_Os07g08430.1	Similar to Tryptophan synthase alpha chain.	0	OsTSA, pOsTSA, TSbeta, TSA1, OsTSA1	329	33.9	6.61	-	-	-	-	-	1.95285e+06	-	-
LOC_Os07g08660.1	Non-protein coding transcript.	0	rig, RPS15, OsRPS15	154	17.4	10.2	6.21909e+06	1788374	-	-	8.4807e+06	-	-	-
LOC_Os07g08770.1	Protein of unknown function YGGT family protein.	0	0	175	19	11.46	1.53926e+06	-	-	-	3.10343e+06	-	-	-
LOC_Os07g08840.1	H-type thioredoxin, Regulation of the apoplastic reactive oxygen species, Stress response	TRXH, trxh, Trx-H, OsTRXh1, OsTrxh1, Os1, OsTrx23, RPP13-1	trxh, Trx-H, OsTRXh1, TRXh1, OsTrxh1, Os1, OsTrx23, Trx23, RPP13-1	122	13.1	5.3	6.00685e+06	5.31766e+06	9718426	4.54599e+06	14038367	-	2555970	9.71843e+06
LOC_Os07g09060.1	Similar to Methylmalonate semi-aldehyde dehydrogenase.	0	OsALDH6B2	534	57.2	6.35	1.55431e+08	8.78286e+08	224000000	157094207	5.82876e+06	9.79874e+07	7.35638e+07	2.23995e+08
LOC_Os07g09340.1	Similar to Plasma membrane H+-ATPase.	0	OSA2, OsA2, osAHA2, AHA2, OsPMA2	957	105.4	6.79	-	-	-	-	4.46017e+06	-	-	-
LOC_Os07g09400.1	Similar to AT.I.24-9 protein (Fragment).	0	0	1162	128.4	8.7	1.10517e+07	-	1590560	1.37131e+06	1.66421e+07	-	5.45241e+06	1.59056e+06
LOC_Os07g09450.1	Heat shock protein DnaJ, N-terminal domain containing protein.	0	OsDjC58, DjC58	112	12	10.11	73390.9	-	-	-	328395	-	-	-
LOC_Os07g10060.1	Description	RAP-DB Gene Symbol Synonym(s)	Oryzabase Gene Symbol Synonym(s)	880	96	8.31	2.84817e+06	-	-	-	-	-	-	-
LOC_Os07g10150.1	Similar to Coatomer gamma subunit (Gamma-coat protein) (Gamma-COP).	0	0	889	98.5	5.11	1.73468e+08	1.1655e+07	6442884	3.82475e+06	178918259	1.76269e+07	4.01965e+07	6.44288e+06
LOC_Os07g10250.1	Similar to DEAD-box ATP-dependent RNA helicase 52B.	0	OsRH52B, RH52B, RBP-100	638	67.1	8.22	-	-	-	-	3.45739e+06	-	-	-
LOC_Os07g10300.2	Similar to mitochondrial 28S ribosomal protein S29-related.	0	0	324	37.2	8.48	-	-	-	-	1.65922e+06	-	-	-
LOC_Os07g10390.1	Putative splicing factor 3b subunit 3 (SF3b3), Regulation of cell death and resistance responses	SPL5, SF3b3	spl5(bl6, spl5-1), bl6, spl5, SF3b3	955	104.8	6.49	-	-	1898423	497428	1.44979e+06	-	-	-
LOC_Os07g10490.1	Similar to Zeta-carotene desaturase.	0	0	578	63.7	8.41	876599	-	-	-	-	-	-	-
LOC_Os07g10500.1	Similar to Ubiquinol-cytochrome c reductase complex 14 kDa protein.	0	0	145	16.6	9.42	-	-	-	-	3.34247e+06	-	-	-
LOC_Os07g10580.1	13 kDa prolamin precursor.	0	Prol-19, OsEnS-94, RM1, pro13a.2, PROLM26	156	17.6	8.37	3.97215e+06	-	-	-	3.68904e+06	2.12737e+06	-	-
LOC_Os07g10600.1	Similar to Cycloartenol-C-24-methyltransferase 1.	0	Ossmt1-1, OsSMT1-1	393	43.8	7.28	-	-	-	-	3.22337e+06	-	-	-
LOC_Os07g10660.1	Similar to RF12 protein (Fragment).	0	0	276	30.1	10.2	103259876	3.16533e+07	25354726	1.39928e+07	141356754	1.6752e+07	8.42533e+07	2.53547e+07
LOC_Os07g10830.1	Non-protein coding transcript.	0	OsDGL1	439	48.4	6.81	1.30739e+07	-	1959735	2.7133e+06	3.42821e+07	6.26057e+06	1.07104e+07	1.95973e+06
LOC_Os07g11120.1	Similar to Nudix hydrolase 16, mitochondrial precursor (EC 3.6.1.-) (AtNUDT16).	0	0	182	20.8	6.06	4.90464e+06	-	-	-	4.10432e+06	-	-	-
LOC_Os07g11310.1	Bifunctional inhibitor/plant lipid transfer protein/seed storage domain containing protein.	0	OsEnS-95	154	15.9	6.52	36025285	5.65199e+07	454000000	3.60798e+08	2.35633e+07	1.89488e+07	5.94906e+07	4.53696e+08
LOC_Os07g11330.1	Similar to Allergenic protein.	0	OsEnS-96	160	17.3	8.34	385688930	122626368	1310000000	8.03021e+08	303487108	1.95299e+08	318713066	1309948550
LOC_Os07g11360.1	Seed allergenic protein RA17 precursor.	0	RA17, RAP, RAG1, OsEnS-97	163	17.6	7.27	2.83273e+07	2.16147e+07	407000000	3.17434e+08	2.65493e+07	2.10258e+07	3.15401e+07	4.06502e+08
LOC_Os07g11380.1	16-kDa alpha-amylase/trypsin inhibitor, Seed storage protein, Allergen protein, Regulation of grain weight and seed quality	RAG2	RAG2, RA14B, RA14, OsEnS-98	188	20.5	8.66	6.44249e+08	321538253	2050000000	5803757675	607072187	2.00209e+08	5.90524e+08	2048626721
LOC_Os07g11410.1	Similar to Seed allergenic protein RA17 precursor.	0	RA5B, OsEnS-99	178	19.4	8.54	346795035	119727081	1740000000	1332951457	437115104	90220645	235550487	1741116904
LOC_Os07g11510.1	Allergenic protein.	0	RA16, OsEnS-100	160	17.3	8.03	3.08907e+08	2.14203e+08	3940000000	2359792236	673459806	2.86076e+08	321307342	3939960882
LOC_Os07g11630.1	Bifunctional trypsin/alpha-amylase inhibitor domain containing protein.	0	LTPL163	158	16.4	7.5	11306967	-	-	-	-	-	-	-
LOC_Os07g11650.1	Bifunctional trypsin/alpha-amylase inhibitor domain containing protein.	0	0	159	16.5	7.5	5.73792e+08	2.37246e+08	513000000	342410545	760134896	300116918	368704811	513149920
LOC_Os07g12080.1	Similar to Alpha-amylase/trypsin inhibitor (RBI) (RATI).	0	OsEnS-101	148	15.8	7.5	2.37061e+07	6672686	-	-	1.49775e+07	6.70425e+06	-	-
LOC_Os07g12090.1	Description	RAP-DB Gene Symbol Synonym(s)	Oryzabase Gene Symbol Synonym(s)	100	10.9	8.84	278981620	7.49426e+08	756000000	5.87023e+08	116036910	3.00966e+08	1276255422	7.56318e+08
LOC_Os07g12110.1	Similar to Eukaryotic initiation factor 3e.	0	eIF-3e, OseIF3e	439	51.3	5.83	4.02127e+08	4.20274e+07	161000000	1.11987e+07	7.07344e+08	3.45829e+07	228075306	1.6052e+08
LOC_Os07g12170.1	Similar to ADP-ribosylation factor 1.	0	OsARFA1c, ARFA1c	304	34.8	9.1	51902987	2.27781e+07	21703361	1.48691e+07	69555207	17861755	50108390	2.17034e+07
LOC_Os07g12250.1	Similar to 60S ribosomal protein L24.	0	0	161	18.2	10.71	479562486	1.30258e+08	6190229	3.23955e+06	545893900	143113932	455261168	6.19023e+06
LOC_Os07g13590.1	Similar to OSIGBa0153E02-OSIGBa0093I20.13 protein.	0	0	443	45.7	7.08	6.63639e+06	6.17155e+06	3040065	2.00298e+06	2.00423e+07	1.90724e+06	6200553	3.04007e+06
LOC_Os07g14270.1	Similar to calreticulin2.	0	CRO1, CRT	440	50.1	4.94	3048184	6.45184e+06	45033268	3.50393e+07	18359618	6.88515e+06	7156425	4.50333e+07
LOC_Os07g14280.1	Conserved hypothetical protein.	0	OsWD40-139	315	33.7	7.05	3.96131e+07	1.3789e+06	40288223	6.56341e+07	1.2633e+08	2.22716e+07	3.2666e+08	4.02882e+07
LOC_Os07g14580.1	Dcp1-like decapping family protein.	0	0	382	41.3	5.77	-	-	-	-	1.77296e+06	-	-	-
LOC_Os07g14600.1	Similar to IAA-amino acid hydrolase ILR1-like 8.	0	OsILL8, ILL8, OsAH4, AH4	222	23.3	5.55	-	1.4727e+06	-	-	-	-	-	-
LOC_Os07g14610.1	Peptidase M20 family protein.	0	OsAH3	145	15.3	6.52	109141688	149677328	-	-	-	-	-	-
LOC_Os07g14830.1	WD40 repeat, region domain containing protein.	0	OsWD40-140	353	38.9	5.1	2.02835e+06	1.14202e+06	-	-	3.99639e+06	6823677	-	-
LOC_Os07g15880.1	Prohibitin complex 2&alpha; subunit, Regulation of leaf morphology and spikelet number, Regulation of mitochondria and chloroplasts stability, Regulation of photosynthetic efficiency and cell division	NAL8	OsNAL8	289	31.9	9.77	3.41948e+07	1.48087e+07	-	-	20539406	7.1567e+06	-	-
LOC_Os07g16670.1	Description	RAP-DB Gene Symbol Synonym(s)	Oryzabase Gene Symbol Synonym(s)	422	47.6	8.73	1785352	-	-	-	-	-	-	-
LOC_Os07g18230.1	Concanavalin A-like lectin/glucanase, subgroup domain containing protein.	0	0	669	74.5	7.37	-	-	-	-	-	605148	-	-
LOC_Os07g22350.1	Plastidic glucose-6-phosphate dehydrogenase	OsG6PDH2	OsG6PDH3, OsG6PDH2	588	66	8.19	761434	-	-	-	-	-	-	-
LOC_Os07g22400.1	Similar to predicted protein.	0	0	463	52.8	8.88	21659354	-	-	-	-	-	-	-
LOC_Os07g22580.1	Similar to Rac GTPase activating protein 3 (Fragment).	0	0	487	53.2	4.53	-	934948	-	-	-	-	-	-
LOC_Os07g22720.1	Similar to Dihydrolipoamide S-acetyltransferase (EC 2.3.1.12).	0	0	547	59.3	8.41	2.0198e+08	3.72243e+07	217000000	1.71507e+08	1.01318e+08	2.76451e+07	3.05626e+08	2.17151e+08
LOC_Os07g22930.3	Granule-bound starch synthase 2, Starch biosynthesis	GBSSII, Granule-bound starch synthase Ib, Granule-bound starch synthase II	GBSS2, OsGBSSII, OsGBSS2	608	67.3	6.71	-	-	2136403	1.2662e+06	-	-	-	-
LOC_Os07g23244.1	Ribosomal protein L25/L23 domain containing protein.	0	0	229	25.3	10.56	1.32187e+06	-	-	-	1.63153e+06	-	-	-
LOC_Os07g23720.1	Similar to protein binding protein.	0	0	481	49.8	6.55	3.08994e+06	7.92888e+06	3069452	2.14583e+06	-	1.25933e+06	-	-
LOC_Os07g23880.1	Similar to Alpha-glucosidase like protein.	0	0	1057	116.2	5.97	-	-	4152490	2.10649e+06	-	-	-	-
LOC_Os07g25420.1	Similar to 26S proteasome subunit RPN12.	0	OsRpn12, Rpn12	267	30.8	5.07	2.61901e+08	1.89035e+08	178000000	1.43204e+08	5.15298e+08	7.87214e+07	3.83102e+08	1.77882e+08
LOC_Os07g25990.1	Description	RAP-DB Gene Symbol Synonym(s)	Oryzabase Gene Symbol Synonym(s)	212	23.7	9.57	50027440	-	-	-	-	-	-	-
LOC_Os07g26320.1	Description	RAP-DB Gene Symbol Synonym(s)	Oryzabase Gene Symbol Synonym(s)	117	13.2	10.29	-	-	-	-	893131	-	-	-
LOC_Os07g26690.1	Non-protein coding transcript.	0	OsPIP2a, PIP2-1, PIP2a, PIP2.1, OsPIP2;1, PIP2;1, OsPIP2-1	290	30.3	8.43	7.83622e+07	4.71253e+07	58137373	3.81034e+07	1.6657e+08	6.06883e+07	143874168	58137373
LOC_Os07g27480.1	Similar to ubiquinone biosynthesis protein ubiB.	0	0	722	81	8.75	-	-	-	-	-	6370253	-	-
LOC_Os07g28940.1	Similar to Myosin heavy chain-like protein (Fragment).	0	0	795	89.2	5.06	3779950	-	45306671	2.38615e+07	3.16593e+07	-	2.63168e+07	4.53067e+07
LOC_Os07g29320.1	Eukaryotic rRNA processing family protein.	0	0	291	33.4	8.85	1.37899e+06	-	-	-	2.07028e+06	-	-	-
LOC_Os07g29610.1	Similar to SL15-like (Fragment).	0	0	244	26.4	9.1	-	-	-	-	-	1.05667e+06	-	-
LOC_Os07g30170.1	Similar to Beta-ureidopropionase (EC 3.5.1.6) (Beta-alanine synthase) (N- carbamoyl-beta-alanine amidohydrolase).	0	0	413	45.7	6.47	1.75785e+08	1.71239e+08	534000000	2.83604e+08	128420896	96142206	247999477	5.34307e+08
LOC_Os07g30774.1	Similar to CaM-binding transcription factor.	0	OsCBT, CBT, DLN185, OsDLN185	927	103.5	7.68	2.86996e+06	-	-	-	-	-	-	-
LOC_Os07g30840.1	Similar to COP9 signalosome complex subunit 7 (CSN complex subunit 7) (FUSCA protein 5) (FUSCA5).	0	0	262	29.6	5.24	1.33075e+08	7.52871e+07	78644052	4.37438e+07	1.76174e+08	5.99258e+07	1.17866e+08	7.86441e+07
LOC_Os07g30970.1	Nucleoside diphosphate kinase, Cell elongation process in coleoptile	OsNDPK1	OsNDPK1, NDK, rNDK, NDK1, NDKR, NDK-1	149	16.9	6.8	41572905	15398489	96561494	6.7075e+07	8.15157e+07	17261506	4.17201e+07	9.65615e+07
LOC_Os07g31270.1	RmlC-like jelly roll fold domain containing protein.	0	OsUGlyAH	309	34.1	6.46	2.09044e+07	4.6985e+07	28603745	2.54236e+07	-	1.54375e+07	2.141e+07	2.86037e+07
LOC_Os07g31300.1	Similar to ATP synthase delta' chain, mitochondrial precursor (EC 3.6.3.14).	0	RMtATPd1	205	21.2	6.09	2.54106e+07	15290876	-	-	38016900	1.72119e+07	-	-
LOC_Os07g31370.1	Similar to Nt-rab6 protein.	0	OsRab6A1, Rab6A1	208	22.9	7.9	5.58569e+06	1.34126e+07	5897973	7.2724e+06	2.13206e+07	1.51281e+07	1.77626e+07	5.89797e+06
LOC_Os07g31540.1	Calreticulin interacting protein, Response to cold stress	CRTintP, CRTintP1	CRTintP	849	88.3	5.14	1.94492e+07	-	-	-	1.28697e+07	4.75438e+06	-	-
LOC_Os07g32460.1	Similar to clathrin binding protein.	0	0	348	38.9	7.33	3.38515e+06	-	-	-	-	-	1.42177e+07	376693
LOC_Os07g32570.2	Similar to adenosine 5'-phosphosulfate reductase 2.	0	OsAPRL1, APRL1, OsAPR1, APR1	475	50.6	8.15	-	-	-	-	958722	-	-	-
LOC_Os07g33110.3	Calcium-dependent protein kinase	OsCDPK2	OsCDPK19, OsCPK19, OsCDPK2, CPK2, CDPK2	533	59.5	6.33	3.33714e+06	-	1121029	878519	-	-	-	-
LOC_Os07g33670.1	Similar to predicted protein.	0	OspPLAI, pPLAI	1226	134.3	6.93	1.05394e+06	-	-	-	-	-	-	-
LOC_Os07g33840.1	Description	RAP-DB Gene Symbol Synonym(s)	Oryzabase Gene Symbol Synonym(s)	377	40.9	11.47	2.75448e+06	-	-	-	-	-	-	-
LOC_Os07g33860.1	Similar to 60S ribosomal protein L44.	0	0	133	15.2	10.04	614409288	265465569	303000000	228029028	459547894	202031799	481889024	302756392
LOC_Os07g36420.1	Hypothetical conserved gene.	0	0	292	30.9	5.63	2.54992e+07	2.67725e+07	241000000	1.69779e+08	4.70638e+07	34796685	1.65433e+08	2.41287e+08
LOC_Os07g36465.1	Armadillo-like helical domain containing protein.	0	0	111	12.8	4.84	7.18268e+06	6.25257e+06	-	-	2.69354e+06	-	-	-
LOC_Os07g36470.1	Armadillo-like helical domain containing protein.	0	0	315	35.5	7.94	1.07951e+07	7591250	-	-	1.0992e+07	3.19296e+06	2.99461e+07	2.0278e+06
LOC_Os07g36690.1	Similar to Mixed-linked glucan synthase 2.	0	OsCslF2, OsCSLF2	889	97.7	8.81	-	-	-	-	535346	-	-	-
LOC_Os07g36940.1	Similar to predicted protein.	0	eIF4Gtsv1, tsv1, eIF4G	1792	193.4	8.09	-	-	-	-	7.18553e+06	-	-	-
LOC_Os07g37100.1	Equilibrative nucleoside transporter 2, Transport of nucleoside-type cytokinin	OsENT2	0	418	45.5	7.99	1.33336e+06	-	-	-	1.12525e+06	-	-	-
LOC_Os07g37140.1	Hypothetical conserved gene.	0	0	693	74.8	4.82	2.36015e+06	1.17462e+06	2491789	3.25014e+06	6.5895e+06	2.76902e+06	1.08329e+07	2.49179e+06
LOC_Os07g37156.1	Conserved hypothetical protein.	0	OsSPARK8	335	33.9	7.99	-	-	6197924	1405620	1.02468e+06	-	-	-
LOC_Os07g37270.1	Homolog of VAP-RELATED SUPPRESSORS OF TOO MANY MOUTHS (VST) protein in Arabidopsis	OsVST2	OsVST2	284	30.6	9.07	-	-	-	-	1.08102e+06	-	-	-
LOC_Os07g37640.1	Yeast ELP1-like protein, the largest subunit of Elongator, Leaf development, Meristem function	CUR1	OsCUR1	1343	148.9	5.72	8.25988e+06	-	-	-	6.54462e+06	-	-	-
LOC_Os07g37740.1	Similar to Secretory carrier membrane protein.	0	Scamp1, OsSCAMP1	306	34.1	8.38	-	-	-	-	2103433	-	-	-
LOC_Os07g37750.1	Conserved hypothetical protein.	0	0	1680	185.4	5.53	2.5353e+08	6.64347e+07	48283426	2.85422e+07	3.76491e+08	4.58455e+07	1.68465e+08	4.82834e+07
LOC_Os07g38060.1	Apolipophorin III-like domain containing protein.	0	0	773	87	4.84	1.43932e+06	-	-	-	4.46223e+06	-	-	-
LOC_Os07g38160.1	Conserved hypothetical protein.	0	0	1099	118.5	4.55	-	-	-	-	1.46371e+06	-	-	-
LOC_Os07g38270.1	Peptidase M16, core domain containing protein.	0	0	988	113	6.09	53525101	2.03731e+08	220000000	1.28316e+08	2.00243e+07	6.31448e+07	7.56436e+07	2.19908e+08
LOC_Os07g38280.1	Similar to predicted protein.	0	0	1045	119	7.02	8697433	21272804	-	-	2.9422e+06	8382366	-	-
LOC_Os07g38540.1	Similar to 40S ribosomal protein S13.	0	RPS13, OsRPS13	151	16.9	10.54	5766589	-	-	-	-	-	-	-
LOC_Os07g38730.1	Tubulin alpha-1 chain.	0	OsTubA1, TubA1, OS-TubA3, TubA3	450	49.6	5.06	85895719	1.30815e+07	102000000	4.80985e+06	2.92685e+07	6623316	3.78617e+07	1.02342e+08
LOC_Os07g38760.1	Similar to predicted protein.	0	0	1123	122.7	4.92	1.1919e+07	3960261	12122267	1.27586e+07	2.97425e+07	6431966	15845158	1.21223e+07
LOC_Os07g39510.1	Similar to Yippee-like protein CG15309.	0	0	110	12.6	8.34	-	-	-	-	1319161	-	-	-
LOC_Os07g40320.1	Similar to golgi transport 1 protein B.	0	0	372	38.5	6.07	7.41406e+06	-	-	-	1.28623e+07	2.47569e+06	-	-
LOC_Os07g40404.1	Similar to Dcp1-like decapping family protein.	0	0	752	83.3	9.86	2.50843e+06	-	-	-	6876816	-	-	-
LOC_Os07g40580.1	Eukaryotic translation initiation factor 5 A-1, Developmental and environmental responses	OseIF5A-1	0	160	17.4	6.2	5.96268e+07	1.99304e+07	-	-	11586339	1.79962e+07	-	-
LOC_Os07g40800.1	Pentatricopeptide repeat domain containing protein.	0	0	623	68.7	6.43	1.84407e+06	5.49921e+06	-	-	-	706400	-	-
LOC_Os07g41180.1	Nucleotide-binding, alpha-beta plait domain containing protein.	0	0	569	62.1	6.62	1.43611e+06	-	-	-	1.27476e+07	-	-	-
LOC_Os07g41360.1	UDP-arabinopyranose mutase, Pollen wall morphogenesis	UAM3, OsUAM3	OsUAM3	366	41.3	6.43	1.40701e+07	1.62807e+06	7264062	7.79039e+06	4.06141e+07	-	23669392	7.26406e+06
LOC_Os07g41410.1	Similar to EGG APPARATUS-1 protein (ZmEA1).	0	0	113	10.9	10.1	-	258205	-	-	-	-	-	-
LOC_Os07g41694.1	Protein of unknown function DUF2996 domain containing protein.	0	0	476	51.8	3.93	-	-	-	-	735979	-	-	-
LOC_Os07g41750.1	Similar to Ribosomal protein S3 (Fragment).	0	0	233	26	9.6	1.89097e+08	1.57194e+07	122000000	8.13387e+07	2.63603e+08	1.71968e+07	4.58904e+07	1.22143e+08
LOC_Os07g41820.1	Dimeric alpha-beta barrel domain containing protein.	0	0	359	37.4	8.81	9179095	-	-	-	9367512	7031533	-	-
LOC_Os07g42170.1	Similar to 60S ribosomal protein L27a-3.	0	0	146	16	10.87	75594497	7.90651e+06	14480910	7997818	89761285	5896804	75330953	1.44809e+07
LOC_Os07g42180.1	Similar to predicted protein.	0	0	980	108.3	6.01	965482	-	-	-	8.3245e+06	-	-	-
LOC_Os07g42300.1	Similar to elongation factor 1-delta 1.	0	eEF-1beta, EF-1beta	251	27.5	4.65	3718290437	2174402779	3230000000	2311187994	5243001622	1634321523	4612797035	3229139404
LOC_Os07g42390.1	Protein of unknown function DUF581 family protein.	0	OsEnS-110	197	20.6	8.28	3.59784e+06	-	20855080	10729146	-	3.77498e+06	4.04886e+06	20855080
LOC_Os07g42390.2	Protein of unknown function DUF581 family protein.	0	OsEnS-110	76	8.4	5.6	-	-	-	-	1.14681e+07	-	-	-
LOC_Os07g42450.1	Similar to 40S ribosomal protein SA (p40) (Laminin receptor homolog).	0	40SRPS, OsRbs5, Rbs5	305	33	5.08	-	1.74365e+06	-	-	-	-	-	-
LOC_Os07g42490.1	Sucrose synthase, Regulation of cellulose and hemicelluloses biosyntheses	Sus3, OsSUS3, Apq1	RSus3(t), SUS3, SS3, OsScS3, RSs3, RSus3, OsSUS3, RSS3, OsEnS-111, Susy3, OsSusy3	816	93.1	6.61	16653372199	39961971536	45300000000	30354380734	26146069660	17825403948	30753103758	45251125917
LOC_Os07g42640.1	Similar to FYVE zinc finger family protein.	0	0	297	31.9	7.53	-	-	-	-	1.15111e+06	-	-	-
LOC_Os07g42810.2	Clathrin adaptor, mu subunit domain containing protein.	0	0	451	50.6	6.68	3.15768e+07	5.88541e+06	25157642	1.59423e+07	4.7408e+07	1.82541e+07	4.19673e+07	2.51576e+07
LOC_Os07g42950.1	Similar to Ribosomal protein s6 RPS6-2.	0	0	250	28.5	10.65	1258576381	8.44981e+08	88195357	7.3487e+07	2710622333	6.24512e+08	1933746060	8.81954e+07
LOC_Os07g43390.1	Plastidial disproportionating enzyme1, alpha-1, 4-D-glucanotransferase, Storage starch synthesis in rice endosperm	DPE1, OsDPE1	OsDPE1, OsDpe1, Dpe1	594	66.2	5.83	1.922e+08	2.48617e+08	179000000	1.31602e+08	1.14183e+08	1.40364e+08	2.96014e+08	1.79457e+08
LOC_Os07g43470.1	Similar to DRG-like OBG family GTpase fused to an RNA binding domain TGS domain, Fun11p.	0	0	369	41.2	8.48	-	-	-	-	8.82384e+06	-	-	-
LOC_Os07g43890.1	emp24/gp25L/p24 family protein.	0	0	230	25.8	7.93	-	-	-	-	1.65997e+06	-	-	-
LOC_Os07g43990.1	Similar to SUB1 (short under blue light 1).	0	0	585	66.7	8.41	-	-	357847	352010	3.20466e+06	2831714	-	-
LOC_Os07g44040.1	Similar to Rab GTP-binding protein Rab11a.	0	OsRab11G1	220	24.5	5.99	-	-	784149	463453	-	-	-	-
LOC_Os07g44430.1	1 Cys-peroxiredoxin A, Regulation of endosperm development	Os1-CysPrxA	Os1-CysPrxA, 1-CysPrxA	255	27.8	6.86	4.32531e+07	5.03785e+07	222000000	9.35045e+07	16324867	1.81684e+07	2.54029e+08	2.22137e+08
LOC_Os07g44620.1	Similar to Eukaryotic translation initiation factor 6 (Fragment).	0	eIF-6, OseIF6	245	26.4	4.86	-	-	-	-	3400964	-	-	-
LOC_Os07g44640.1	Protein arginine methyltransferase	OsPRMT3	OsPRMT3	620	67.9	4.65	-	-	-	-	-	-	-	-
LOC_Os07g44650.1	Complex 1 LYR protein family protein.	0	0	131	15	9.01	5.22409e+06	-	3527838	994614	7.17715e+06	-	5.03414e+06	3.52784e+06
LOC_Os07g44660.1	Carbohydrate kinase, FGGY family protein.	0	0	562	61.8	5.6	-	-	1898159	1058119	-	-	-	-
LOC_Os07g44740.1	Similar to 10 kDa chaperonin.	0	0	98	10.6	8.4	32846185	-	17350803	1.41785e+07	20575175	7.2227e+06	-	-
LOC_Os07g44744.1	Conserved hypothetical protein.	0	0	105	12.1	9.41	955818	-	-	-	1.70628e+06	-	-	-
LOC_Os07g44840.1	Bacterial transferase hexapeptide repeat domain containing protein.	0	0	273	29.6	6.92	7.14819e+06	5.89554e+06	2186849	5.59034e+06	-	5.96174e+06	-	-
LOC_Os07g44970.1	Similar to XPA-binding protein 2 (Adapter protein ATH-55).	0	XAB2	931	107	6.14	3.46855e+06	-	-	-	2.52107e+07	-	-	-
LOC_Os07g45060.1	Allergen V5/Tpx-1 related family protein.	0	0	194	20.7	5.43	-	-	-	-	5.44849e+06	4353116	-	-
LOC_Os07g45064.1	Phosphatidylinositol 3- and 4 kinase, catalytic domain containing protein.	0	0	1134	129.1	6.6	2.45712e+06	-	-	-	6272449	-	-	-
LOC_Os07g45070.1	Description	RAP-DB Gene Symbol Synonym(s)	Oryzabase Gene Symbol Synonym(s)	1608	181.1	7.75	2.84314e+06	-	-	-	5.46018e+06	-	-	-
LOC_Os07g45074.1	Similar to FAT domain-containing protein.	0	0	950	107.3	7.28	3.38724e+06	-	-	-	4773619	-	-	-
LOC_Os07g45090.1	Similar to NADH-ubiquinone oxidoreductase 51 kDa subunit.	0	0	504	55.2	8.05	4.44623e+06	-	856806	898450	6.85693e+06	7.9571e+06	5.26443e+06	856806
LOC_Os07g45310.1	BSD domain containing protein.	0	0	460	50.1	4.36	-	-	2784926	1744629	-	-	-	-
LOC_Os07g45320.1	Cytochrome c oxidase, subunit VIIa domain containing protein.	0	0	67	7.6	9.82	34275274	82211584	-	-	3.45148e+07	36374736	-	-
LOC_Os07g45530.1	Similar to OSIGBa0093K19.10 protein.	0	0	1943	216.9	7.11	-	-	-	-	-	-	17536852	43112640
LOC_Os07g46170.1	Protein of unknown function DUF1751, integral membrane, eukaryotic domain containing protein.	0	OsRhmbd13, RHMBD13	316	35	8.91	-	-	-	-	-	1.15287e+06	-	-
LOC_Os07g46370.1	Similar to Sec31p.	0	OsWD40-148	1127	121.7	5.35	1.26092e+08	3.5842e+06	62324587	4.69339e+07	3.06274e+08	17017908	6.33136e+08	6.23246e+07
LOC_Os07g46480.1	Similar to Nucleoid DNA-binding-like protein.	0	0	449	46.2	8.66	-	-	-	-	5970020	-	-	-
LOC_Os07g46620.1	WD repeat protein 55 domain containing protein.	0	OsWD40-149	353	38.9	4.83	-	-	-	-	1.99634e+06	-	-	-
LOC_Os07g46710.1	Conserved hypothetical protein.	0	0	100	10.9	6.57	5722350	-	9663468	12177250	9592228	-	-	-
LOC_Os07g46750.1	Similar to Elongation factor 1-beta' (EF-1-beta').	0	eEF-1beta', EF-1beta'	224	23.8	4.77	3752674428	2586826969	4330000000	2154215303	6299979868	2019798108	5020555643	4326291261
LOC_Os07g46990.2	Cu/Zn-Superoxidase Dismutase, Target of miR398b, Resistance to rice blast disease	CSD2	Cu/Zn-SOD, Cu/Zn- SOD, OsSODB, OsSOD3, SodCc2, Os SodCc2, sodB, OsSodB, RSODB, OssodCc1, OsCSD1.1, CSD1.1, OsCDS1, OsSOD3-CU/Zn, SOD3-CU/Zn, CuZnSOD2, Cu/ZnSOD2, OsCu/ZnSOD2, OsCSD1, CSD1, CuZnSOD1	152	15.1	6.42	-	-	1565401	1.24363e+06	-	-	-	-
LOC_Os07g47120.1	Glycoside hydrolase, family 14 protein.	0	OsSTA201, OsBmy7, Bmy7	523	56.7	6.21	2.38994e+07	3.08584e+07	10700262	5.81914e+06	2.26307e+07	7.1113e+06	18311527	1.07003e+07
LOC_Os07g47201.1	Similar to adenyl cyclase.	0	0	413	45.8	9.38	2.76734e+06	-	-	-	3.80624e+06	-	-	-
LOC_Os07g47500.1	Type I protein arginine methyltransferase	OsPRMT4	OsPRMT4	544	60.1	5.5	3.9905e+07	1.51714e+07	10365432	1.21258e+07	29245339	9.24362e+06	1.312e+07	1.03654e+07
LOC_Os07g47510.1	Similar to Stress-related protein-like protein (Fragment).	0	0	255	27.4	7.96	6.5579e+07	2.00749e+07	31756923	4.0452e+07	1.35436e+08	1.9235e+07	2.50811e+07	3.17569e+07
LOC_Os07g47710.1	Similar to 60S ribosomal protein L22-2.	0	0	130	14.4	9.55	6.80177e+08	349219178	52294222	3.22771e+07	4.1559e+08	102675676	370471404	52294222
LOC_Os07g47780.1	Similar to 60S ribosomal protein L18.	0	0	195	21.9	11.4	5.01662e+06	-	-	-	-	6.40533e+06	-	-
LOC_Os07g47780.2	Similar to 60S ribosomal protein L18.	0	0	187	21.1	11.43	2.31974e+07	1.08307e+07	-	-	30338735	-	1.96941e+07	2.88317e+06
LOC_Os07g48244.1	Similar to Ubiquinol-cytochrome c reductase complex 6.7 kDa protein (EC 1.10.2.2) (CR6).	0	P61	61	6.7	9.52	11152138	2.95775e+06	-	-	6677292	5116638	3.91621e+06	1.02663e+06
LOC_Os07g48300.1	Similar to Eukaryotic translation initiation factor 2 beta subunit (eIF-2-beta) (P38).	0	0	268	30.5	6.42	-	-	-	-	1.1241e+07	-	3.82167e+06	959497
LOC_Os07g48430.1	Similar to Apyrase-like protein.	0	OsAPY, RTH1	467	50.4	8.85	-	-	-	-	2254173	-	-	-
LOC_Os07g48490.2	Similar to Osr40g2 protein (Fragment).	0	OsEULD1a, EULD1a	343	38.5	7.27	6.20481e+08	4.83396e+08	303000000	2.03722e+08	1036321871	3.03145e+08	5.12246e+08	3.02955e+08
LOC_Os07g48920.1	Aldehyde dehydrogenase domain containing protein.	0	OsALDH22, ALDH22, OsALDH22A1	597	66	7.56	3515363	-	-	-	7.85259e+06	701226	-	-
LOC_Os07g48960.1	Similar to Lon protease homolog, mitochondrial.	0	OsLonP3, LONP3	976	106.7	5.47	4.52988e+07	4.93124e+07	24219474	2.33218e+07	4.43835e+07	1.44123e+07	3.2269e+07	2.42195e+07
LOC_Os07g49120.1	Similar to Alcohol dehydrogenase (Fragment).	0	0	319	33	6.42	-	1.10052e+06	-	-	-	-	-	-
LOC_Os07g49150.1	Non-protein coding transcript.	0	TBPOs-2, OsRpt2a, Rpt2a	448	49.6	6.21	317920881	1.32741e+08	117000000	4.92614e+07	5.24706e+07	8.38881e+07	2.30582e+08	1.17454e+08
LOC_Os07g49220.1	Similar to Eukaryotic translation initiation factor 2 subunit 1 (Eukaryotic translation initiation factor 2 alpha subunit) (eIF-2-alpha) (EIF- 2alpha) (EIF-2A) (Fragment).	0	0	338	38.4	6.25	-	-	-	-	17842088	-	-	-
LOC_Os07g49270.1	Hypothetical gene.	0	0	815	93.8	6.73	-	-	-	-	8786390	1.33641e+06	-	-
LOC_Os07g49320.1	HEAT domain containing protein.	0	0	1245	134.9	5.36	586370	-	-	-	-	-	-	-
LOC_Os07g49520.1	Similar to OSIGBa0096P03.7 protein.	0	0	1008	114.2	7.33	9567870	15923838	42081445	2.17021e+07	105606853	-	4.57005e+07	4.20814e+07
LOC_Os08g01180.1	Nicastrin family protein.	0	0	555	60.6	6.86	685746	-	-	-	-	-	-	-
LOC_Os08g01760.1	Similar to S-glutathione dehydrogenase/class III alcohol dehydrogenase.	0	0	422	44.9	8.32	-	1.41639e+06	970040	3.63385e+06	-	-	3.02141e+06	970039
LOC_Os08g01920.1	Phospholipase-like protein homologous to phosphatidic acid-preferring phospholipaseA1, Glycerolipid metabolism, Amyloplast development	FSE1	0	937	104.8	5.87	1.11743e+07	-	-	-	-	-	-	-
LOC_Os08g02060.1	Conserved hypothetical protein.	0	0	184	21.1	5.55	-	-	-	-	-	-	-	-
LOC_Os08g02120.1	Similar to cDNA clone:J023041C07, full insert sequence.	0	OsFKII, OsFK1, FK1	336	35.5	5.17	2.99085e+07	2.06455e+07	70078098	2.37484e+07	5.73928e+07	1.76111e+07	3.03217e+07	70078098
LOC_Os08g02130.2	RNA-processing protein, HAT helix domain containing protein.	0	BIP113	838	95	5.64	9.8388e+07	3.65674e+07	82846601	3.91327e+07	1.38978e+08	2.63363e+07	7.07448e+07	8.28466e+07
LOC_Os08g02330.1	Nucleotide-binding, alpha-beta plait domain containing protein.	0	0	302	32.7	6.86	-	-	-	-	2.35653e+06	-	-	-
LOC_Os08g02340.1	Non-protein coding transcript.	0	0	110	11.1	4.51	807096895	377349226	357000000	302756648	1135484427	260508541	8.16627e+08	357365751
LOC_Os08g02360.1	Exoribonuclease domain containing protein.	0	0	262	28.3	5.39	-	-	2170187	1.07924e+06	-	-	-	-
LOC_Os08g02400.1	Similar to 40S ribosomal protein S13 (Fragment).	0	RPS13, RPS13a, OsRPS13, OsRPS13a	151	17.1	10.54	1471134408	3.92409e+08	13009628	7.59623e+06	192360048	2.48642e+08	1482266303	13009628
LOC_Os08g02410.1	Similar to 40S ribosomal protein S13.	0	0	151	17.1	10.54	333042263	113519214	350000000	135957331	1840943890	85150840	2.53154e+08	350343608
LOC_Os08g02420.1	Similar to Calmodulin 1 (Fragment).	0	OsCML7, OsSTKC	148	16.7	5.06	2.67827e+06	-	3705097	1.92349e+06	4.56055e+07	6.94956e+06	34735460	3.7051e+06
LOC_Os08g02550.1	CSN3 (Fragment).	0	OsCOP9, COP9	426	47.7	6.1	1.24514e+08	7.75522e+07	69592158	6.77716e+07	1.36499e+08	145619949	1.41007e+08	6.95922e+07
LOC_Os08g02690.1	Hypothetical conserved gene.	0	0	716	78.5	5.26	7.66202e+06	1.24512e+06	2096050	843764	1.49313e+06	-	3.68382e+06	2.09605e+06
LOC_Os08g03290.1	Similar to cDNA clone:J023080G06, full insert sequence.	0	OsGapC3, OGapC3, OsGAPDH1, GAPDH1	337	36.4	7.11	4612181	8279311	9803680	2.33358e+07	1.80877e+07	5.5133e+06	6.60194e+07	9.80368e+06
LOC_Os08g03380.1	Heat shock protein DnaJ, N-terminal domain containing protein.	0	0	293	32.4	9.48	3232523	-	-	-	3.44761e+06	2.99421e+06	-	-
LOC_Os08g03410.1	Similar to Globulin 1 (Fragment).	0	OsEnS-115	531	58	8.44	-	-	17044984	1.76823e+07	-	7800420	1.42688e+08	1.7045e+07
LOC_Os08g03520.1	Cold shock protein 2	OsCSP2	OsCSP2, CPS2	197	18.7	6.76	9287834	1.14883e+06	11182103	2.89529e+06	2.24884e+07	1.92228e+06	12949662	11182103
LOC_Os08g03640.1	Similar to 60S acidic ribosomal protein p0.	0	YK704, Os60sP0	319	34.4	5.49	2185422185	1011301975	719000000	4.62576e+08	2526399485	9.23188e+08	2136357834	719333710
LOC_Os08g04180.1	Similar to Tryptophan synthase beta-subunit.	0	TS	471	50	6.77	6351897	-	-	-	1.42623e+07	-	-	-
LOC_Os08g04280.1	Actin/actin-like family protein.	0	0	489	54.1	5.71	755916	-	-	-	2105298	-	-	-
LOC_Os08g04290.1	Esc-like core component of the polycomb repressive complex 2, Seed size regulation under heat stress	FIE1, OsFIE1, OsWD40-154, OsEnS-116	OsFIE1, OsWD40-154, OsEnS-116, OsFIE1/OsWD40-154, WD40-154	466	51.8	7.64	2030057	-	-	-	-	-	-	-
LOC_Os08g05490.1	Similar to Tyrosyl-tRNA synthetase (Tyrosyl-tRNA ligase; TyrRS). class-I aaRS.	0	0	394	44.3	6.44	-	-	9385055	3.54109e+06	-	-	6.53751e+06	9.38506e+06
LOC_Os08g05640.2	Protein of unknown function DUF1336 domain containing protein.	0	0	362	39.9	4.78	-	-	-	-	7.12894e+06	-	-	-
LOC_Os08g05660.1	Similar to predicted protein.	0	0	340	38	9.22	1.47649e+07	8.58755e+06	33966601	1.13362e+07	1.53643e+07	2.80205e+06	1.14324e+07	33966601
LOC_Os08g05820.1	Similar to monocopper oxidase.	0	0	600	66.2	6.81	-	-	-	-	682909	-	-	-
LOC_Os08g05830.1	Similar to Transaldolase-like protein (Fragment).	0	0	399	43	5.31	6805350	940056	1158468	1.408e+06	5.8718e+06	-	1.41852e+06	1.15847e+06
LOC_Os08g06020.1	Similar to VAP27.	0	0	243	26.8	7.81	14778647	8.40802e+06	1655747	922506	13739328	5.48178e+06	5.59482e+06	1.65575e+06
LOC_Os08g06140.1	Similar to NAM protein.	0	ONAC037, ONAC37, OsNTL2, NTL2	730	80.6	4.78	2294405	-	-	-	-	-	-	-
LOC_Os08g06200.1	Similar to Stomatin-like protein.	0	0	377	41.9	7.52	-	-	-	-	4.38107e+06	-	2.5965e+06	1.33525e+06
LOC_Os08g06250.1	Tetraspanin domain containing protein.	0	0	278	30.6	7.03	1.8015e+06	1392266	-	-	-	-	-	-
LOC_Os08g06330.1	Zinc finger, CCCH-type domain containing protein.	0	OsC3H56	367	37.9	7.24	-	-	-	-	4.63133e+06	-	-	-
LOC_Os08g06430.1	NADH dehydrogenase [ubiquinone] (complex I), iron-sulphur protein 6, mitochondria domain containing protein.	0	0	117	12.5	9.07	-	-	-	-	-	-	-	-
LOC_Os08g06474.1	Similar to 50S ribosomal protein L13.	0	0	202	23.1	10.29	4.14982e+06	-	-	-	3.77045e+06	-	-	-
LOC_Os08g06480.1	Similar to predicted protein.	0	OsLIS-L1, OsWD40-155, ASP1, TPR2, OsTPR2, OsREL2, REL2, OsTPL3, TPL3, OsTPL2, TPL2	1133	124.7	7.28	-	-	-	-	2.78906e+07	-	-	-
LOC_Os08g06550.1	Acyl-CoA-binding protein , Stress response	OsACBP1	OsACBP1	91	10.1	5.22	2.71539e+06	-	18791925	9.84964e+06	-	-	-	-
LOC_Os08g07290.1	Similar to predicted protein.	0	0	2122	237.1	6.2	1.8935e+06	-	-	-	7.46005e+06	-	-	-
LOC_Os08g08060.1	Pep3/Vps18/deep orange domain containing protein.	0	0	1000	112.9	5.73	-	-	-	-	994010	-	-	-
LOC_Os08g08840.1	Glucose 6-phosphate/phosphate translocator, Starch biosynthesis	OsGPT1	OsGPT1	387	42	9.74	171696824	64189644	38773557	60603589	207584272	-	51629400	3.87736e+07
LOC_Os08g08960.1	Germin-like protein 8-2, Disease resistance	GLP8-2, OsGLP8-2, GER3, OsGER3, GLP16, OsEnS-117	OsGLP8-2, GER3, OsGER3, GLP16, OsEnS-117	221	23.7	6.93	-	-	5250527	4.11378e+06	-	-	-	-
LOC_Os08g09200.1	Aconitase, Response to heat stress	OsACO2, OsACO1	OsACO1, ACO1, OsACO2, ACO2	991	107.6	6.93	1.8925e+07	2.51187e+07	33258119	2.50485e+07	7868288	6.7104e+06	8.13746e+07	3.32581e+07
LOC_Os08g09230.1	Starch synthase, Starch biosynthesis, Amylopectin synthesis	SSIIIa	OsSSIIIa, SSIII-2, OsSSIII-2, OsSS3A, SS3A, SS3a, OsSSSIIIa, SSIIIa, Flo5	1861	209.1	5.17	-	-	-	-	-	2.40024e+08	-	-
LOC_Os08g09230.2	Starch synthase, Starch biosynthesis, Amylopectin synthesis	SSIIIa	OsSSIIIa, SSIII-2, OsSSIII-2, OsSS3A, SS3A, SS3a, OsSSSIIIa, SSIIIa, Flo5	1774	199.1	5.08	8.23051e+08	5.85677e+08	258000000	1.89257e+08	1154769120	-	3.37029e+08	2.58226e+08
LOC_Os08g09250.1	Glyoxalase I, Splicing variant, Stress tolerance	GLYI-11, OsGLYI11.1, OsGLYI11, GLYI11	OsGLYI11, GLYI11, OsGLYII1.1, OsGLYI11.2, OsGLYI11.3, OsGLYI-11.2, Glb33	292	32.7	6.16	2.56459e+07	3.62572e+07	-	-	5.11386e+07	2.49361e+07	-	-
LOC_Os08g09250.2	Glyoxalase I, Splicing variant, Stress tolerance	GLYI-11, OsGLYI11.1, OsGLYI11, GLYI11	OsGLYI11, GLYI11, OsGLYII1.1, OsGLYI11.2, OsGLYI11.3, OsGLYI-11.2, Glb33	291	32.5	5.67	-	-	707000000	4.92928e+08	-	-	1.41031e+08	7.074e+08
LOC_Os08g09350.1	Similar to H0714H04.9 protein.	0	OS-NUC	572	60.4	5.11	-	-	-	-	6.31514e+06	-	-	-
LOC_Os08g09770.1	Heat shock protein 70 (HSP70) family protein, ER chaperone protein, Endoplasmic reticulum stress response	OsBiP5	OsBiP5, OsBiP, BiP, BiP5, OsMed37_7, Med37_7	676	73.5	5.22	-	-	706343	389641	-	-	-	-
LOC_Os08g09940.1	ADP-glucose pyrophosphorylase, conserved site domain containing protein.	0	0	394	44.3	6.76	1.49446e+07	1.12909e+07	40250771	1.18576e+07	5525952	6.91751e+06	1.23727e+07	4.02508e+07
LOC_Os08g10608.1	Similar to 40S ribosomal protein S11.	0	0	159	17.8	10.56	975130423	3.69983e+08	423000000	1.81277e+08	1198720927	13409027	796705938	4.22818e+08
LOC_Os08g10880.1	Description	RAP-DB Gene Symbol Synonym(s)	Oryzabase Gene Symbol Synonym(s)	200	22.9	7.36	3.79085e+06	3.97954e+06	-	-	-	-	-	-
LOC_Os08g11050.1	Description	RAP-DB Gene Symbol Synonym(s)	Oryzabase Gene Symbol Synonym(s)	1236	136.6	8.53	1.93335e+06	-	-	-	-	-	-	-
LOC_Os08g12820.1	Similar to predicted protein.	0	OsRpn2a, Rpn2a	987	106.9	5.24	3.44686e+08	2.04326e+08	110000000	4.17133e+07	4.97877e+08	1.44147e+08	1.98926e+08	109883908
LOC_Os08g12840.1	&beta;-hydroxyacyl-ACP dehydratase, Regulation of fatty acid synthesis, Chloroplast development	ZL16, OsHAD1	OsHAD1, HAD1	351	38.7	6.19	1.62133e+06	-	595901	360192	1.58767e+06	-	-	-
LOC_Os08g13350.1	Similar to cysteine-type endopeptidase/ ubiquitin thiolesterase.	0	0	482	51.7	9.17	-	-	-	-	-	-	-	-
LOC_Os08g13500.1	Description	RAP-DB Gene Symbol Synonym(s)	Oryzabase Gene Symbol Synonym(s)	727	80.3	6.99	-	-	-	-	-	-	-	-
LOC_Os08g13690.1	Similar to 60S ribosomal protein L7-2.	0	0	245	28.4	10.05	2327469662	3.51641e+08	890000000	5.09542e+08	2252452471	943203052	2044280295	8.90264e+08
LOC_Os08g14070.1	Complex 1 LYR protein family protein.	0	0	90	10.1	10.32	-	935784	-	-	-	-	-	-
LOC_Os08g14230.1	Similar to Actin filament bundling protein P-115-ABP.	0	VLN5, OsVLN5, Os VLN5	643	72.2	5.6	1.24891e+07	-	5201735	1.16711e+07	1.32531e+08	2.38047e+06	3.15837e+07	5.20173e+06
LOC_Os08g14960.1	Protein kinase, catalytic domain domain containing protein.	0	0	490	53.8	8.6	-	-	-	-	-	3.17488e+06	-	-
LOC_Os08g15040.1	Similar to ADP-ribosylation factor 3.	0	OsARF3, ARF3	182	20.4	5.63	3.70704e+06	-	-	-	8.65219e+06	-	-	-
LOC_Os08g15170.1	ATPase, F1 complex, epsilon subunit, mitochondrial family protein.	0	0	104	11.4	8.63	2.73374e+06	-	-	-	3864963	-	-	-
LOC_Os08g17060.1	Similar to GAG1At protein.	0	0	81	8.9	9.92	9185312	-	-	-	8629246	968507	-	-
LOC_Os08g17160.1	Description	RAP-DB Gene Symbol Synonym(s)	Oryzabase Gene Symbol Synonym(s)	193	19.3	8.34	3.82021e+08	360160295	111000000	7.59723e+07	424612427	1.63471e+08	150048990	1.11495e+08
LOC_Os08g18110.1	Similar to Alpha-SNAP (Fragment).	0	0	289	32.5	5.17	9916765	-	2165350	1.45827e+06	3.55464e+06	1.81578e+06	3.63089e+06	2.16535e+06
LOC_Os08g19780.1	Conserved hypothetical protein.	0	0	152	16.9	8.53	-	11417427	-	-	-	-	-	-
LOC_Os08g19850.1	Similar to Threonyl-tRNA synthetase (Fragment).	0	0	745	84.9	7.97	113333799	2.08643e+08	24872021	1.25481e+07	1.46643e+07	2.1543e+07	4.02005e+07	2.4872e+07
LOC_Os08g20270.1	Mediator of ErbB2-driven cell motility (Memo), related domain containing protein.	0	0	298	33.5	6.58	-	-	-	-	3.64381e+06	-	-	-
LOC_Os08g20660.1	Similar to Sucrose-phosphate synthase 2 (EC 2.4.1.14) (Fragment).	0	OsSPS8, OsSPS4, SPS4	1066	118.7	6.39	-	954168	11655634	5.46106e+06	-	-	1.87002e+07	1.16556e+07
LOC_Os08g21660.1	Similar to TGF-beta receptor-interacting protein 1.	0	OsWD40-159, Cen8.t00757, OseIF3i, eIF3i, EIF3I	326	36.4	6.39	4.78781e+08	8.19622e+07	101000000	6.25112e+07	7.54352e+08	7.36067e+07	3.30592e+08	1.00813e+08
LOC_Os08g21800.1	Description	RAP-DB Gene Symbol Synonym(s)	Oryzabase Gene Symbol Synonym(s)	1205	134.2	9.35	-	-	-	-	6105770	-	-	-
LOC_Os08g22354.1	Hypothetical conserved gene.	0	Cen8.t01003, OsPABPC2, PABPC2	660	71.5	7.69	2.51558e+08	25677012	29242398	10282060	2.07919e+08	4.41258e+07	2.91794e+08	29242398
LOC_Os08g22700.1	Description	RAP-DB Gene Symbol Synonym(s)	Oryzabase Gene Symbol Synonym(s)	177	18.2	4.84	-	16289343	-	-	-	-	-	-
LOC_Os08g23150.1	Similar to Indole-3-glycerol phosphate synthase-like.	0	0	384	41.9	6.7	-	-	8558352	7.85138e+06	-	-	1.88415e+06	8.55835e+06
LOC_Os08g23180.1	FAS1 domain domain containing protein.	0	OsFLA3	415	43.6	8.24	6.84681e+07	7.74065e+07	47472472	3.87085e+07	43780358	4.44374e+07	4.40596e+07	4.74725e+07
LOC_Os08g23360.1	Similar to Signal recognition particle 68 kDa protein.	0	0	619	70.3	8.75	86574298	11696948	132000000	1.05731e+08	2.02079e+08	2.37568e+07	7.03707e+07	1.32227e+08
LOC_Os08g23710.1	60S ribosomal protein L7a.	0	OsRPL7A	258	29.3	10.35	2282105905	6.87623e+08	283000000	2.44242e+08	2247762711	5.70681e+08	1985604483	2.82723e+08
LOC_Os08g23730.1	Similar to GMP synthetase.	0	OsGMPS1	544	59.5	6.54	-	-	-	-	-	-	1.89615e+06	5.02092e+06
LOC_Os08g23810.2	Similar to Enoyl-ACP reductase (Fragment).	0	0	375	39.1	8.68	972178	1.10528e+06	6647489	3.51726e+06	-	595870	1.67833e+06	6.64749e+06
LOC_Os08g24940.1	Conserved hypothetical protein.	0	0	54	5.4	4.34	-	-	-	-	22417356	-	-	-
LOC_Os08g25060.1	Kelch related domain containing protein.	0	0	604	68	7.46	851964	-	-	-	-	-	-	-
LOC_Os08g25090.1	Similar to Chaperone GrpE type 2.	0	0	335	36.4	5.9	2.03963e+07	52816487	87026723	5.78661e+07	1.98564e+07	2.08341e+07	33216082	8.70267e+07
LOC_Os08g25390.1	Similar to Bifunctional asparto kinase/homoserine dehydrogenase 1, chloroplast precursor (AK-HD 1) (AK-HSDH 1) [Includes: Asparto kinase (EC 2.7.2.4); Homoserine dehydrogenase (EC 1.1.1.3)].	0	0	921	99.9	6.83	-	-	-	-	-	-	2.1621e+06	1755968
LOC_Os08g25460.1	Zinc finger, RING/FYVE/PHD-type domain containing protein.	0	OsDLN208	462	52.5	5.34	-	-	-	-	1.57438e+06	-	-	-
LOC_Os08g25570.1	Histone deacetylase, Regulation of seed germination, Response to ABA and abiotic stresses	HDA705	OsHDA705	458	50.8	5.45	7001173	-	-	-	5085923	-	-	-
LOC_Os08g25720.1	Similar to Fructose-6-phosphate 1-phosphotransferase (Fragment).	0	OsPFPA3, OsPFP1a3, PFP1a3	617	67.1	7.15	9.62119e+06	1.77198e+06	2748951	1.64027e+06	1.07302e+07	2250680	6551177	2.74895e+06
LOC_Os08g25734.2	Similar to Isoform 2 of Glucose-1-phosphate adenylyltransferase small subunit, chloroplastic/amyloplastic.	0	OsAGPS2a, AGPS2A, AGPS2B, OsAGPS2, osagps2, APS2, APS2a, APS2b, AGPS2a, APGS2b, OsAGPS2b, AGPP, GAS8, OsAPS2, OsAPS2a, OsAPS2b	479	52.9	6.24	1330606140	1982858463	752000000	5.17204e+08	1019371948	1148838126	2261849709	7.51822e+08
LOC_Os08g26010.1	Description	RAP-DB Gene Symbol Synonym(s)	Oryzabase Gene Symbol Synonym(s)	612	70.3	6.39	-	-	-	-	344678	-	-	-
LOC_Os08g27460.1	Description	RAP-DB Gene Symbol Synonym(s)	Oryzabase Gene Symbol Synonym(s)	1261	143.3	6.77	-	-	18282326	9809573	-	-	-	-
LOC_Os08g27840.1	Similar to Phosphoenolpyruvate carboxylase.	0	Osppc, OSPPC, Osppc2a, ppc2a	964	110	5.8	1.32695e+08	224889384	476000000	3.23312e+08	7.19043e+07	5.87526e+07	4.70964e+08	4.75576e+08
LOC_Os08g29160.1	Similar to 5'-AMP-activated protein kinase beta-1 subunit-related.	0	OsPP100	593	66	7.83	3.75168e+06	-	6645778	6.748e+06	2.68788e+06	-	2.03019e+06	6.64578e+06
LOC_Os08g29500.2	Similar to Repressor protein.	0	0	306	34.9	5.54	734562	4.7822e+06	-	-	3782202	2.127e+06	-	-
LOC_Os08g29650.1	Similar to Transformer-2-like protein.	0	0	279	32.9	11.88	-	-	-	-	-	-	-	-
LOC_Os08g30060.2	Moesin domain containing protein.	0	BIP131	621	69.3	8.72	7.26023e+06	5.20606e+06	2862225	4.55827e+06	9.85278e+07	3983784	3.38157e+07	2.86223e+06
LOC_Os08g30480.1	Similar to AP-4 complex subunit sigma-1.	0	0	143	16.9	6.01	1.20185e+07	-	4248824	1.31898e+07	19008218	2.55315e+06	1.82121e+07	4.24882e+06
LOC_Os08g30810.1	Similar to APM1 (AMINOPEPTIDASE M1).	0	0	875	97.8	5.39	-	-	12701794	1.40822e+07	-	-	9.65305e+06	1.27018e+07
LOC_Os08g31470.1	Similar to predicted protein.	0	0	590	63.5	5.14	1.80867e+07	4.61397e+06	4496804	4.69829e+06	2.68708e+07	4204822	3.70872e+06	4.4968e+06
[truncated: 526 more rows]

## Sheet: S2
Table S2. List of differentially expressed proteins (DEPs) in relation to be2b mutation
Accession	Description	RAP-DB Gene Symbol Synonym	Oryzabase Gene Symbol Synonym	Sequence length	Mol weight [kDa]	Isoelectric point	ratio of be2b5/WT5	ratio of be2b10/WT10	ratio of be2b15/WT15
LOC_Os01g01060.1	Similar to 40S ribosomal protein S5-1.	0	RPS5	200	22.2	9.72	-	-	3.61
LOC_Os01g03360.1	Similar to Bowman-Birk type bran trypsin inhibitor.	0	RBBI3-3, OsBBPI, BBPI	254	27.8	5.57	-	-	-7.72
LOC_Os01g04330.1	Calmodulin-like protein, Calcium signalling during abiotic stress, Promotion of root growth and drought tolerance	OsCML16	OsCML16	181	19.3	4.59	-	-	-4.78
LOC_Os01g05010.1	Similar to Glycine-rich protein (Fragment).	0	0	264	29.4	4.61	-	-	-4.04
LOC_Os01g07382.1	Conserved hypothetical protein.	0	0	380	41.9	9.66	4.42	-	-
LOC_Os01g08410.1	Non-protein coding transcript.	0	BIP128	331	35.3	4.98	7.58	-	-
LOC_Os01g10930.1	Similar to Peptide-N4-(N-acetyl-beta-glucosaminyl)asparagine amidase A (EC 3.5.1.52) (PNGase A) (Glycopeptide N-glycosidase) (N-glycanase) [Contains: Peptide-N4-(N-acetyl-beta-glucosaminyl)asparagine amidase A light chain (PNGase A small chain) (PNGase A subunit B); Peptide-N4- (N-acetyl-beta-glucosaminyl)asparagine amidase A heavy chain (PNGase A large chain) (PNGase A subunit A)].	0	0	623	67.6	7.27	-	-	-5.65
LOC_Os01g13430.1	Similar to Importin-alpha re-exporter (Cellular apoptosis susceptibility protein homolog).	0	0	983	108.3	5.25	4.84	5.56	-
LOC_Os01g13460.1	Similar to BHLH transcription factor (Fragment).	0	OsbHLH008, bHLH008, OsMYL2, MYL2, DLN6, OsDLN6, OsMYC1, MYC1	617	66.9	6.65	4.6	-	-
LOC_Os01g15310.1	Similar to SmX6 protein.	0	0	147	15.7	9.99	-	-	-3.74
LOC_Os01g16100.1	Similar to translin family protein.	0	0	324	35.6	8.21	-	-	-4.67
LOC_Os01g18050.1	Similar to Tubulin beta-5 chain (Beta-5 tubulin).	0	OsTUB1, TUBB1, OSTB-34	447	50.3	4.83	-5.34	-7.54	-
LOC_Os01g18860.2	S-adenosyl-l-methionine synthetase, Histone H3K4me3 and DNA methylation, Regulation of gene expression related to flowering	OsSAMS3	OsSAMS3, OsSAMS1, SAMS3, SAMS1, SAM2, SAM1	396	43.3	5.41	-	-	-4.59
LOC_Os01g22010.2	S-adenosyl-l-methionine synthetase, Essential for histone H3K4me3 and DNA methylation, Regulation of gene expression related to flowering	OsSAMS2	OsSAM2, OsSAMS2, OS-SAMS2	394	42.9	6.05	-	4.35	-
LOC_Os01g22520.1	FAD-dependent pyridine nucleotide-disulphide oxidoreductase domain containing protein.	0	0	503	52.6	7.53	4.29	-	-
LOC_Os01g25610.1	Similar to 40S ribosomal protein S4.	0	RPS4	265	29.8	10.13	-	-11.6	-
LOC_Os01g27150.1	Similar to Cullin-1.	0	OsCUL1, CUL1	744	86.9	7.27	-	-4.35	-
LOC_Os01g36890.2	Similar to predicted protein.	0	AIP1, Os AIP1, OsAIP1, OsRH56, OsBAT1, UAP56, OsUAP56, OsBAT1/UAP56	344	39	7.11	-	-	4.46
LOC_Os01g41610.1	Similar to Copia-like retroelement pol polyprotein.	0	0	122	14	9.19	-	5.46	-
LOC_Os01g46380.1	Similar to Ketol-acid reductoisomerase, chloroplast precursor (EC 1.1.1.86) (Acetohydroxy-acid reductoisomerase) (Alpha-keto-beta-hydroxylacil reductoisomerase).	0	0	581	62.8	6.67	5.1	-	-
LOC_Os01g46980.1	Subunit E isoform 1 of vacuolar H<sup>+</sup>-ATPase, Endomembrane luminal pH homeostasis, Dense vesicle-mediated proglutelin vacuolar trafficking	OsVHA-E1, GPA8	v-ATP-E, Osv-ATP-E, OsVHA-E1, VHA-E1, OsGPA8	230	26.6	7.37	-	-	5.35
LOC_Os01g47660.1	Non-protein coding transcript.	0	0	178	21.4	10.55	8.26	-10.8	-
LOC_Os01g47730.1	Similar to GTP-binding protein.	0	OsRab11C1	224	24.4	5.38	-	-	-5.23
LOC_Os01g48420.1	Similar to peroxiredoxin.	0	OsPrxII C, PrxII C, OsPrxIIC, PrxIIC	162	17.3	5.88	-4	-	-
LOC_Os01g48960.1	Glutamate synthetase, Primary ammonium ions assimilation in seedling roots, Development of tillers, Tolerance to nitrogen-limitation	OsGOGAT1, NADH-GOGAT1	OsGLT1, OsNADH-GOGAT1, NADH-GOGAT1, OsNADH-GOGAT, GOGAT, NADH-GOGAT, OsGOGAT1, GOGAT1, OsGLU1	2167	236.7	7.09	-7.64	-	-
LOC_Os01g51300.1	Homologous to Arabidopsis FVE, Regulation of flowering time	OsFVE	OsWD40-23, WD40-23, OsFVE	462	51.1	6.21	-	-	-6.13
LOC_Os01g51754.1	Glycoside hydrolase, subgroup, catalytic domain domain containing protein.	0	OsSTA30	561	63.7	5.73	-	-7.36	-
LOC_Os01g56600.1	Similar to Signal recognition particle 54 kDa protein 2 (SRP54).	0	0	496	54.7	9.19	6.51	-	-
LOC_Os01g59150.1	Beta-tubulin	Ostub16, OsTUB4	OsTUB4, TUBB4, OSTB-16, R1623, RTUB-1, Ostub16	447	50.3	4.86	5.07	-	-3.51
LOC_Os01g59930.1	Similar to Cytochrome b5 reductase.	0	NFR	279	31	8.7	-	5.11	-
LOC_Os01g59990.1	Non-protein coding transcript.	0	BIP123, RPL24a, OsRPL24a	162	18.4	10.78	-	-	-7.4
LOC_Os01g60790.1	Similar to Ribosomal protein S26.	0	OsRPS26	133	15	11.02	-8.12	-	-
LOC_Os01g61920.1	Similar to Histone H4.	0	0	103	11.4	11.47	-3.89	-	-
LOC_Os01g63270.1	Similar to Cytosolic starch phosphorylase (Fragment).	0	Pho2, OsPho2	841	94.4	7.24	-	-	-7.98
LOC_Os01g63580.1	Similar to Glycerol-3-phosphate acyltransferase 6 (EC 2.3.1.15) (AtGPAT6).	0	GPAT	497	55.6	9.29	4.06	-	-
LOC_Os01g68770.1	Rice homologue of mammalian selenium-binding protein, Disease resistance	OsSBP	Os SBP, OsSBP	482	53.1	6.07	-	-	-4.21
LOC_Os01g69990.1	Conserved hypothetical protein.	0	0	1530	169.3	6.25	4.23	-	-
LOC_Os01g70010.1	Similar to 60S ribosomal protein l7a (Fragment).	0	0	243	27.3	10.37	-	-	4.39
LOC_Os01g70170.1	Similar to Transaldolase (EC 2.2.1.2).	0	0	432	46.4	6.44	-	-	-4.53
LOC_Os01g70960.1	Similar to Cytochrome c1 (Fragment).	0	0	304	33.2	6.46	-	5.47	-
LOC_Os01g71420.1	Similar to predicted protein.	0	0	382	42.2	6.89	-	-	-4.2
LOC_Os01g71670.1	Endo-&beta;-1, 3-glucanase	OsGLN2	OsPR2, PR2, Gns4, OsGns4, OsGLN2	334	35.7	9.39	-	-	-4.87
LOC_Os01g72340.1	Similar to glycoside hydrolase family 2 protein.	0	0	1117	126.2	6.18	-4.94	-	-
LOC_Os01g73310.1	Similar to Actin.	0	0	377	41.7	5.4	-7.82	-	-
LOC_Os01g73990.1	Similar to Cytochrome b5.	0	0	135	15	5.3	-	5.63	-
LOC_Os02g01560.1	Similar to 40S ribosomal protein S4.	0	0	265	29.8	10.13	-	10.8	-
LOC_Os02g02130.1	Similar to 60S ribosomal protein L37-A (L37-1).	0	0	94	10.8	11.87	-	6.97	-
LOC_Os02g02870.1	Zinc finger, CCHC-type domain containing protein.	0	OsCSP1	241	22.7	7.06	-	4.05	-
LOC_Os02g03890.1	Similar to RNA binding protein.	0	0	450	49.4	5.11	-	7.47	4.26
LOC_Os02g04540.1	Leucine-rich repeat, plant specific containing protein.	0	0	694	70.7	7.74	-	4.83	-
LOC_Os02g05880.1	Largest subunit of RNA polymerase V, Key regulator of gene silencing and reproductive development, Long noncoding RNA production, DNA methylation, 24-nt siRNA accumulation	OsNRPE1, FEM3	0	2017	221.6	6.13	3.51	-	-
LOC_Os02g08520.1	Similar to Proteasome subunit beta type 3 (EC 3.4.25.1) (20S proteasome alpha subunit C) (20S proteasome subunit beta-3).	0	0	213	23.7	5.15	3.92	-	-
LOC_Os02g10510.1	Similar to predicted protein.	0	0	415	45.6	5.15	-3.51	-	-
LOC_Os02g13840.1	Similar to Citrate synthase.	0	0	500	54.6	8.85	-	5.39	-
LOC_Os02g14600.1	Similar to Glutelin.	0	OsGluBX, OsGluBX-J, OsGluBX-I, OsEnS-31, EnS-31, GLU2.1	499	56.8	9.57	6.32	-	-
LOC_Os02g16550.1	Similar to Vacuolar protein sorting 29 (Vesicle protein sorting 29) (hVPS29) (PEP11). Splice isoform 2.	0	0	188	20.9	6.6	-	-	-4.15
LOC_Os02g18410.1	DREPP plasma membrane polypeptide family protein.	0	OsDREPP2, DREPP2	232	24	4.74	-	-	-3.17
LOC_Os02g30310.1	NAD(P)-binding domain containing protein.	0	0	421	45.6	4.75	-3.69	-	-
LOC_Os02g30624.2	Similar to U6 snRNA-associated Sm-like protein LSm6 (Sm protein F).	0	OsCYP-7	101	10.4	9.07	-	-	-5.52
LOC_Os02g30630.1	Acetolactate synthase (EC4.6.3.8), Acetohydroxy acid synthase, Herbicide resistance (mutated form of rice ALS, OsmALS (W548L/S627I))	ALS, OsALS, AHAS	OsALS, AHAS	644	69.3	6.96	-4.01	-	-
LOC_Os02g33080.1	Similar to Carbon-nitrogen hydrolase family protein.	0	OsCPA1	301	33.4	5.44	-	-	-6.2
LOC_Os02g35160.1	Translation initiation factor SUI1 domain containing protein.	0	0	603	66.9	6.84	-	-	5.2
LOC_Os02g37420.1	Similar to Small GTP-binding protein.	0	OsRab2A2	210	23	7.42	4.84	-	-
LOC_Os02g38810.1	Similar to 26S proteasome subunit RPN7.	0	0	388	44.1	5.8	-4.16	-	-
LOC_Os02g39570.1	Amino acid-binding ACT domain containing protein.	0	0	484	52.2	7.5	-5.65	-	-
LOC_Os02g47600.2	Similar to Inorganic pyrophosphatase-like protein.	0	0	214	24.1	5.86	-	-	-5.36
LOC_Os02g49720.1	Mitochondrial aldehyde dehydrogenase, Submergence tolerance	ALDH2a	OsALDH2a, ALDH2a, Aldh2a, OsSTA73, OsALDH2B5, ALDH2B5	583	62.3	7.05	-	-6.34	-
LOC_Os02g52140.1	Similar to Polyadenylate-binding protein 2.	0	OsPABN1	216	24.4	5.17	4.26	-	-
LOC_Os02g52450.3	Similar to Regulator of ribonuclease-like protein 2.	0	0	168	17.8	6.54	-	-	-5.44
LOC_Os02g56000.1	Similar to 26S protease regulatory subunit 6A homolog.	0	TBPOs-1, OsRpt5a, Rpt5a	429	47.8	5.07	-3.99	-4.4	-
LOC_Os02g56130.1	Proliferating cell nuclear antigen (PCNA)	OsPCNA	OsPCNA	263	29.3	4.75	-	-	-4
LOC_Os02g57540.1	Ribosomal protein L28e domain containing protein.	0	0	147	16.6	10.36	-	-10.3	-
LOC_Os03g04750.1	60S ribosomal protein L21.	0	0	164	18.7	10.4	5.18	6.96	-
LOC_Os03g05730.1	Hypothetical conserved gene.	0	OsCDC48, CDC48, OsCDC48-1, CDC48-1	809	89.7	5.26	-	3.63	-
LOC_Os03g07150.1	Serine/threonine protein phosphatase 2A catalytic subunit	OsPP2A-5	OsPP44, PP44	314	35.6	5.24	-	5.42	-
LOC_Os03g07570.1	Similar to Alanine:glyoxylate aminotransferase-like protein (Fragment).	0	0	486	52.7	8.28	-4.55	-5.65	-
LOC_Os03g08440.1	Similar to 40S ribosomal protein SA.	0	0	305	33.1	5.01	-	-	8.55
LOC_Os03g09250.1	Myo-inositol 3-phosphate synthase 1, Phytic acid biosynthesis, Determination of phytic acid accumulation in grain	INO1, RINO1	OsINO1, MIPS, IPS, RINO1, OsINO1-1, OsRINO1, OsMIPS1, MIPS1	510	56.2	5.66	-5.18	-	-
LOC_Os03g13540.1	Similar to Purple acid phosphatase.	0	OsPAP3c	339	38.3	7.59	-	-	-5.08
LOC_Os03g14530.1	Similar to 40S ribosomal protein S20 (S22) (Fragment).	0	0	127	14	9.47	-5.4	-	-
LOC_Os03g14980.2	Similar to predicted protein.	0	OsWD40-66, TPR3, OsTPR3, TPR1, OsTRP1, OsTPR3, OsTPL2, TPL2, OsTPL, TPL	1133	125.1	7.14	3.7	-	-
LOC_Os03g15560.1	Exon junction complex, Pym domain containing protein.	0	OsMed9_2, Med9_2	221	24	9.39	5.68	-	-
LOC_Os03g15800.1	WD40 repeat-like domain containing protein.	0	0	481	51.1	6.54	-	-6.14	-3.79
LOC_Os03g16040.1	Low molecular mass heat shock protein Oshsp17.7.	0	OsHsp17.7, OsHSP17.4-CI, OsHSP17.7, Oshsp17.7	159	17.6	6.61	6.16	-	-
LOC_Os03g17470.1	Similar to In2-1 protein.	0	OsGSTL2	245	27.5	5.53	-	-	-6.76
LOC_Os03g18180.1	Similar to Ran binding protein 1 homolog.	0	0	209	23.4	4.79	-	-	5.62
LOC_Os03g18690.1	Similar to 26S protease regulatory subunit 4 homolog.	0	OsRpt2b, Rpt2b	450	49.7	6.21	4.4	-	-
LOC_Os03g18720.1	Similar to Spliceosomal protein.	0	0	232	26.1	9.42	5.12	-	3.88
LOC_Os03g19250.1	Similar to AMP-binding protein.	0	0	574	62.7	7.64	-4.65	-3.97	-
LOC_Os03g19280.1	Argininosuccinate lyase, Splicing variant with unknown function	ASL1, OsASL1.2, OsASL1, OsAL1, red1	OsASL1, OsASL1.1, OsASL1.2, OsAL1, red1	519	57.4	6.1	-	-7.01	-
LOC_Os03g19930.1	Similar to Genes for GrpE, DnaK and DnaJ, complete and partial cds. (Fragment).	0	OsASL	543	60.1	6.2	-6.16	-5.56	-6.45
LOC_Os03g22470.1	Similar to predicted protein.	0	0	353	37.4	6	-	-	-3.84
LOC_Os03g25050.1	Similar to Chaperonin.	0	0	98	10.8	7.25	-	-	-4.05
LOC_Os03g25350.1	Lipid transfer protein, Regulation of seed development and germination, Regulation of seed quality	OsLTPL36	OsLTPL36, LTPL36	114	12.7	7.81	-	-	-4.88
LOC_Os03g26630.2	Nucleotide-binding, alpha-beta plait domain containing protein.	0	0	715	78.1	4.7	-	-	-4.18
LOC_Os03g27800.1	Protein of unknown function DUF827, plant family protein.	0	0	776	86.9	5.33	-	-	-4.3
LOC_Os03g28330.1	Non-protein coding transcript.	0	0	816	92.8	6.38	-5.65	-	-
LOC_Os03g31750.1	Similar to Pyruvate, phosphate dikinase 2.	0	osppdka, ppdka	887	96.5	5.6	-	-	-7.27
LOC_Os03g32630.1	Similar to ABC transporter.	0	OsABCF2	710	77.8	6.62	4.82	-	-
LOC_Os03g38260.1	60S ribosomal protein L19.	0	0	206	24.1	11.31	10.9	-	-
LOC_Os03g41419.1	Similar to Protein zx.	0	0	719	78.6	6.27	-	-	-4.82
LOC_Os03g44484.1	RNA polymerase, beta subunit, protrusion domain containing protein.	0	0	531	59.7	5.78	-4.11	-	-
LOC_Os03g45210.1	Protein of unknown function DUF1637 family protein.	0	OsEnS-50	360	38.5	6.37	4.15	-	-
LOC_Os03g47610.2	Similar to thiamine biosynthesis protein thiC.	0	OsTHIC, THIC	639	71.3	6.43	-	-	-4.85
LOC_Os03g48140.1	Similar to unconventional myosin heavy chain.	0	0	1557	176.7	8.46	3.84	-	-
LOC_Os03g48260.1	Conserved hypothetical protein.	0	0	466	48.7	5.26	4.76	-	-
LOC_Os03g53860.1	Similar to Exo-beta-glucanase.	0	0	648	70.4	8.65	-	-	-3.96
LOC_Os03g55070.2	Similar to UDP-glucose 6-dehydrogenase (EC 1.1.1.22) (UDP-Glc dehydrogenase) (UDP-GlcDH) (UDPGDH).	0	0	480	52.9	6.13	-4.69	-	-
LOC_Os03g55150.1	Eukaryotic translation initiation factor 5 A-2, Developmental and environmental responses	OseIF5A-2	eIF-5A-2	174	18.9	6.27	3.93	-	-
LOC_Os03g56800.1	Similar to Inosine-5'-monophosphate dehydrogenase (EC 1.1.1.205) (IMP dehydrogenase) (IMPDH) (IMPD).	0	CBSIMPDH1, OsCBSIMPDH1, OsCBSIMPDH1a, OsCBSIMPDH1b, IMPDH, OsIMPDH	501	52.6	6.47	-7.41	-4.29	-5.83
LOC_Os03g56810.1	Non-protein coding transcript.	0	OsTUB7, TUBB7, pTUB22	444	49.8	4.87	-	-	-4.05
LOC_Os03g57280.1	N2, N2-dimethylguanosine tRNA methyltransferase family protein.	0	0	608	67.1	7.65	-	-	4.21
LOC_Os03g57760.1	Similar to 25.3 kDa vesicle transport protein.	0	0	218	25.4	9.1	-	-	-3.6
LOC_Os03g58170.1	Similar to Ripening-associated protein (Fragment).	0	SI2	249	26.7	5.66	-	-	-4.41
LOC_Os03g58204.1	Similar to 60S ribosomal protein L4 (L1).	0	OsRPL4	404	44.5	10.55	-3.73	-	-
LOC_Os03g58430.1	Similar to 40S ribosomal protein S15 (Fragment).	0	0	175	19.6	10.02	-	-	10.1
LOC_Os03g60550.1	Similar to Auxin-resistance protein AXR1.	0	0	531	59.1	5.2	-	-	-4.84
LOC_Os03g60870.1	Similar to Ras-related protein Rab11C.	0	OsRab11B2	215	23.8	6.55	9.5	-	-
LOC_Os03g61120.1	Anthranilate synthase alpha subunit 1, Regulation of free Trp concentration	OASA1	OASA1 (=ASA1), OsASA1, OASA1, OASA1(D323N), OASA1D	577	63.8	7.2	-	-	-5.27
LOC_Os03g62490.1	Similar to Prohibitin.	0	0	290	32.2	9.64	5.51	-	-
LOC_Os03g62620.3	Late embryogenesis abundant protein 2 family protein.	0	OsLEA7, OsLEA7a, OsLEA7b, OsLEA7c	316	34.8	5.06	4.44	-	-
LOC_Os03g63410.1	Similar to Elongation factor Tu.	0	0	453	48.4	6.48	-	-	-5.9
LOC_Os04g01480.1	Zinc finger, CCCH-type domain containing protein.	0	0	850	92.3	5.35	-	-5.45	-
LOC_Os04g02820.1	Similar to H0613H07.5 protein.	0	0	843	93.9	6.16	5.14	-	-
LOC_Os04g18200.1	Similar to Dihydrodipicolinate synthase 1, chloroplast precursor (EC 4.2.1.52) (DHDPS 1).	0	0	380	41.4	6.47	-	-	-3.71
LOC_Os04g24180.2	Similar to OSIGBa0125J07.5 protein.	0	OsDjC43, OsERdj2	681	76.2	6.07	-	4.22	-
LOC_Os04g32650.1	Similar to H0209H04.1 protein.	0	0	673	74.7	6.18	-4.49	-4.07	-
LOC_Os04g32880.1	Similar to OSIGBa0155K12.5 protein.	0	OsCBSCBS4, OsCBSCBS4a, OsCBSCBS4b, OsCBSCBS4c, OsCBSCBS4d, OsCBSCBS4e	451	50.4	6.34	-	-4.38	-
LOC_Os04g33460.1	Starch branching enzyme IIa, Starch biosynthesis, Regulation of the properties of sugary endosperm	OsBEIIa, OsSBE4, RBE4	RBE4, OsSBE4, BEIIa, QEIIb, BEIIA, OsBEIIa	375	40.9	4.89	-	-5.47	-10.8
LOC_Os04g33600.1	Hypothetical protein.	0	0	362	40.4	7.59	4.87	-	-
LOC_Os04g38900.1	Similar to prohibitin2.	0	0	296	31.6	6.71	-	-	-4.98
LOC_Os04g40430.1	Similar to OSIGBa0158F13.7 protein.	0	0	275	30.3	6.04	-	-	-3.78
LOC_Os04g40510.1	Similar to H0510A06.2 protein.	0	0	603	65.3	8.37	-	-	-3.16
LOC_Os04g43760.1	Phenylalanine ammonia-lyase.	0	OsPAL02, PAL02, OsPAL5, PAL5, OsPAL2. PAL2	707	76	6.42	-	-	-4.14
LOC_Os04g46960.1	Similar to Glutathione peroxidase.	0	OsGpx1, GPX1, OsGPx01, OsGPX1	197	21.7	7.69	-	-	4.94
LOC_Os04g55720.1	Similar to H0212B02.14 protein.	0	OsPGDH1	613	63.9	7.31	-5.71	-	-
LOC_Os04g56590.1	Similar to H0112G12.10 protein.	0	0	346	40.2	6.13	-6.45	-	-
LOC_Os04g57420.1	Reticulon family protein.	0	0	199	22.1	9.83	4.53	-	-
LOC_Os05g01600.2	Similar to Actin 97.	0	0	377	41.7	5.4	-	-9.76	-
LOC_Os05g05320.1	Pentatricopeptide repeat containing protein.	0	RBP-23	454	50.9	7.72	-4.63	-	-
LOC_Os05g05480.1	Similar to DEGP2 (DEGP PROTEASE 2); serine-type peptidase/ trypsin.	0	OsDegp6, DEGP6, OsDeg2	596	65.1	6.09	-	-4.87	-3.73
LOC_Os05g19670.1	Similar to Germin-like protein subfamily 2 member 4 precursor.	0	OsGLP5-2, OsGLP5-1, GLP5-1	221	23.2	8.27	-	-	-3.79
LOC_Os05g23860.1	GDP dissociation inhibitor 2, Defense response	OsGDI2	OsGDI2	445	49.6	5.85	-9.89	-	-
LOC_Os05g32530.1	Similar to Endo-beta-mannosidase.	0	0	984	110.5	6.58	-	-	-4.5
LOC_Os05g33570.1	Cytosolic pyruvate orthophosphate dikinase (PPDK, EC 2.7.9.1), Starch metabolism and structure, Modulation of carbon flow for starch and lipid biosynthesis during grain filling	OsPPDKB, cyOsPPDKB, cyOsPPDK, FLO4-4, FLO4	FLO4-4, flo4, flo4-2, flo4-3, ppdk, OsPPDK, PPDK1, CPDK1, PPDKB, OsPPDKB, cyOsPPDKB, OsPBDK, PBDK, osppdkb, PPD, cyPPDK	947	102.7	6.37	-	-	-14.7
LOC_Os05g34540.1	GDP dissociation inhibitor 1, Defense response	OsGDI1	OsGDI1, GDI1	445	49.7	5.73	8.18	-	-
LOC_Os05g37970.1	Similar to ENOD18 protein (Fragment).	0	0	189	20.9	6.28	-	6.7	4.57
LOC_Os05g38530.1	Similar to 70 kDa heat shock cognate protein 1.	0	OsctHSP70-1, ctHSP70-1, OsMed37_6, Med37_6	646	70.8	5.21	-	4.87	-
LOC_Os05g39960.1	Ribosomal protein S26e domain containing protein.	0	0	136	15.2	11.02	10.2	-	-
LOC_Os05g40010.1	Similar to nonspecific lipid-transfer protein.	0	OsLTP1.4, OsLtpI.4	129	12.7	9.38	7.76	-	-
LOC_Os05g40820.1	Ribosomal protein L24e domain containing protein.	0	0	161	18.3	10.78	-	3.87	-
LOC_Os05g43360.1	Thioredoxin fold domain containing protein.	0	0	274	30	7.37	-	-	3.32
LOC_Os05g45460.1	Pollen Ole e 1 allergen and extensin domain containing protein.	0	0	195	20.7	9.77	5.15	-	-
LOC_Os05g45660.2	Similar to plasminogen activator inhibitor 1 RNA-binding protein.	0	0	376	40.3	8.72	6.44	5.35	-
LOC_Os05g47640.1	Similar to Threonine synthase, chloroplast precursor (EC 4.2.3.1) (TS).	0	0	521	57.2	7.2	-	-	-4.79
LOC_Os05g49030.1	Similar to 60S ribosomal protein L18a-1.	0	rpl18a, RPL18a, OsRPL18a	178	21.4	10.49	-11.4	10.4	-
LOC_Os05g49800.1	Similar to Ketol-acid reductoisomerase.	0	0	578	62.3	6.43	-4.74	-	-
LOC_Os05g51180.1	Similar to Nuclear RNA binding protein B (Fragment).	0	0	383	41	6.06	-	-	4.35
LOC_Os06g04790.1	Similar to Acid phosphatase (EC 3.1.3.2) 1 allozyme 1.	0	0	293	32.3	5.58	-	-	-4.5
LOC_Os06g04800.1	Similar to Beta 1 subunit of 20S proteasome.	0	0	246	26.2	5.78	-	4.85	-
LOC_Os06g07630.1	Similar to 26S protease regulatory subunit 6A homolog (TAT-binding protein homolog 1) (TBP-1) (Mg(2+)-dependent ATPase 1) (LEMA-1).	0	OsRpt5b, Rpt5b	429	47.8	5.07	5.99	-	4.35
LOC_Os06g09679.1	Similar to Chaperonin.	0	0	252	26.3	8.02	-	-	-5.75
LOC_Os06g10760.1	Similar to Transmembrane emp24 domain-containing protein 10.	0	0	209	22.9	6.64	-	4.47	-
LOC_Os06g13820.1	Non-protein coding transcript.	0	OsDRP2A, DRP2A	911	99.2	9.17	5.15	-	-
LOC_Os06g15420.1	Asparagine synthetase, Long-distance transport of asparagine	ASN, OsASN2, OsAS, OsAS2, AS2	OsASN2, OsAS, OsAS2, AS2	591	66.2	6.46	-4.65	-	-
LOC_Os06g21480.1	Similar to 60S ribosomal protein L31.	0	OsRPL31	124	14.2	9.94	-	-	-6.83
LOC_Os06g27800.2	Similar to predicted protein.	0	0	744	79.6	5.71	-3.46	-4.16	-
LOC_Os06g36400.1	Similar to Acid phosphatase (EC 3.1.3.2) 1 allozyme 1.	0	0	264	28.2	4.98	-	-	-6.43
LOC_Os06g36770.1	Similar to Serine/threonine protein phosphatase 2A 55 kDa regulatory subunit Bbeta isoform.	0	0	522	58.2	6.07	-	-	-6.89
LOC_Os06g48350.1	eIF4-gamma/eIF5/eIF2-epsilon domain containing protein.	0	0	450	48.8	6.39	6.04	-	-
LOC_Os06g50154.1	Similar to Translocon-associated protein alpha subunit precursor (TRAP-alpha) (Signal sequence receptor alpha subunit) (SSR-alpha).	0	0	257	27.4	4.83	-	4.4	-
LOC_Os06g51084.1	Starch branching enzyme, Splicing variant	BEI, SBE1	sbe1, Rbe1. Sbe1, sbe1*(QEI), RBE1, BEI, SBE I, QEI, OsBEI, BE1	820	93.2	6.83	-	-12.6	-14.2
LOC_Os07g07040.1	Conserved hypothetical protein.	0	0	275	31.5	6.2	5.97	-	-
LOC_Os07g09060.1	Similar to Methylmalonate semi-aldehyde dehydrogenase.	0	OsALDH6B2	534	57.2	6.35	-5.12	-	-
LOC_Os07g11630.1	Bifunctional trypsin/alpha-amylase inhibitor domain containing protein.	0	LTPL163	158	16.4	7.5	-5.6	-	-
LOC_Os07g14280.1	Conserved hypothetical protein.	0	OsWD40-139	315	33.7	7.05	-	4.59	-
LOC_Os07g23720.1	Similar to protein binding protein.	0	0	481	49.8	6.55	-	-	-3.72
LOC_Os07g31270.1	RmlC-like jelly roll fold domain containing protein.	0	OsUGlyAH	309	34.1	6.46	-5.61	-	-
LOC_Os07g31540.1	Calreticulin interacting protein, Response to cold stress	CRTintP, CRTintP1	CRTintP	849	88.3	5.14	-	3.87	-
LOC_Os07g41820.1	Dimeric alpha-beta barrel domain containing protein.	0	0	359	37.4	8.81	-	5.53	-
LOC_Os07g44740.1	Similar to 10 kDa chaperonin.	0	0	98	10.6	8.4	-	4	-5.9
LOC_Os07g44840.1	Bacterial transferase hexapeptide repeat domain containing protein.	0	0	273	29.6	6.92	-	-	-3.69
LOC_Os07g46710.1	Conserved hypothetical protein.	0	0	100	10.9	6.57	-	-	-4.01
LOC_Os07g47780.1	Similar to 60S ribosomal protein L18.	0	0	195	21.9	11.4	-	-5.05	3.58
LOC_Os08g01920.1	Phospholipase-like protein homologous to phosphatidic acid-preferring phospholipaseA1, Glycerolipid metabolism, Amyloplast development	FSE1	0	937	104.8	5.87	-4.52	-	-
LOC_Os08g02420.1	Similar to Calmodulin 1 (Fragment).	0	OsCML7, OsSTKC	148	16.7	5.06	-	5.38	-
LOC_Os08g03410.1	Similar to Globulin 1 (Fragment).	0	OsEnS-115	531	58	8.44	-	4.66	-
LOC_Os08g06480.1	Similar to predicted protein.	0	OsLIS-L1, OsWD40-155, ASP1, TPR2, OsTPR2, OsREL2, REL2, OsTPL3, TPL3, OsTPL2, TPL2	1133	124.7	7.28	5.87	-	-
LOC_Os08g06550.1	Acyl-CoA-binding protein , Stress response	OsACBP1	OsACBP1	91	10.1	5.22	-	-	-4.06
LOC_Os08g09350.1	Similar to H0714H04.9 protein.	0	OS-NUC	572	60.4	5.11	4.26	-	-
LOC_Os08g10608.1	Similar to 40S ribosomal protein S11.	0	0	159	17.8	10.56	-	-4.21	-
LOC_Os08g19850.1	Similar to Threonyl-tRNA synthetase (Fragment).	0	0	745	84.9	7.97	-3.34	-	-
LOC_Os08g23730.1	Similar to GMP synthetase.	0	OsGMPS1	544	59.5	6.54	-	-	4.75
LOC_Os08g33720.1	Similar to Malate dehydrogenase precursor (EC 1.1.1.37).	0	MDH	397	41.5	7.44	-3.89	-	-
LOC_Os08g38820.2	Nonaspanin (TM9SF) family protein.	0	0	661	74.5	6.79	4.4	-	-
LOC_Os08g39500.1	Similar to 60S ribosomal protein L31.	0	0	122	13.9	9.91	-	-8.57	-
LOC_Os08g42560.1	Similar to H0209H04.1 protein.	0	0	740	81.6	7.18	-3.87	-3.77	-
LOC_Os08g44200.1	Similar to predicted protein.	0	0	624	68.2	5.29	5.15	-	-
LOC_Os09g14550.1	Hypothetical conserved gene.	0	0	316	34.8	6.19	-5.22	-	-
LOC_Os09g15520.1	Similar to Oleosin.	0	OsOLE4, Os-OLE4	158	15.6	6.8	4.18	-	-
LOC_Os09g29404.3	Similar to isoamylase-type starch debranching enzyme ISO3.	0	OsISA3	377	43.4	6.48	-	-	-4.1
LOC_Os09g31486.1	Similar to Heat shock protein 70 (Hsc70-5).	0	OsHsp58.7, OsHSP58.7, OsISC25, ISC25	684	72.8	5.86	-	-	-6.83
LOC_Os09g32740.1	Peptidase C19, ubiquitin carboxyl-terminal hydrolase 2 family protein.	0	OsUBP1-9, OsUBP1, UBP1	1055	113.9	5.11	3.53	-	-
LOC_Os09g37020.1	Thioredoxin-like fold domain containing protein.	0	0	242	26.4	8.56	-	-	-4.5
LOC_Os09g39570.1	Similar to Beta-amylase (EC 3.2.1.2) (1, 4-alpha-D-glucan maltohydrolase).	0	0	533	59.7	6	-4.55	-	-
LOC_Os10g05069.1	Glycoside hydrolase, family 38 domain containing protein.	0	0	1004	112	6.81	-	-4.53	-4.23
LOC_Os10g25320.1	Similar to Initiation factor 2 subunit family protein, expressed.	0	0	415	44.7	6.54	-	4.47	-
LOC_Os10g28020.1	Similar to Prolyl oligopeptidase family protein, expressed.	0	OsPOP21, POP21	839	91.4	6.73	-	-	-7.89
LOC_Os10g30520.1	Similar to RAB5B.	0	OsRab5A2, Rab5A2	250	27.1	7.46	-	5.48	-
LOC_Os10g30580.1	AAA-ATPase family protein, Modulation of cellular processes, Control of plant survival	OsCDC48E	OsCDC48E, OsCDC48-2, CDC48-2	808	89.8	5.21	3.6	-	-
LOC_Os10g32820.1	Similar to 60S ribosomal protein L21.	0	OsRPL21.2	164	18.7	10.58	-	-8.2	-
LOC_Os10g32970.1	Similar to cap-binding protein p28.	0	p28	206	23.2	6.23	5.74	-	-
LOC_Os10g36650.1	Similar to actin.	0	RAc2	377	41.7	5.49	-	-	-4.46
LOC_Os10g36760.1	Peptidase S28 family protein.	0	OsProCP3, PROCP3	397	43.9	6.35	-	-	-6.73
LOC_Os10g40540.1	Crotonase, core domain containing protein.	0	0	378	40.7	6.2	-	-	-3.85
LOC_Os11g01380.1	Non-protein coding transcript.	0	0	1708	193.2	5.39	-	-	11.5
LOC_Os11g01420.1	Ribosomal protein L10 family protein.	0	RPL9, OsRPL9	233	26.5	8.84	3.82	-	-
LOC_Os11g01510.3	Similar to Ubiquitin-activating enzyme E1.	0	0	1048	117	5.38	5.72	-	-
LOC_Os11g04670.1	Isopropylmalate synthase, Regulation of seed vigour	OsIPMS1	OsIPMS1	635	68.4	6.93	-11.1	9.37	-8.94
LOC_Os11g06390.1	Similar to Actin 7 (Actin 2).	0	0	407	45	5.49	-6.93	-	-
LOC_Os11g06760.1	Similar to ribonuclease P.	0	OsAlba8, Alba8	270	30.5	9.38	-	6.16	-
LOC_Os11g07020.1	Fructose-bisphosphate aldolase, chloroplast precursor (EC 4.1.2.13) (ALDP).	0	Aldo, OsALDO, ALDO, FBAase, OsFBAase	388	42	6.8	-	-	-4.84
LOC_Os11g26850.2	Similar to Adenosylhomocysteinase.	0	OsSAHH, SAHH	450	49.3	6.27	-4.18	-	-
LOC_Os11g26860.1	Similar to Serine hydroxymethyltransferase.	0	OsSHM2, SHM2, OsSHMT2, OsSHTM4, SHTM4	256	28	8.73	-	-4.88	-
LOC_Os11g32260.1	Similar to predicted protein.	0	0	1020	114.1	6.3	-5.88	-	-
LOC_Os11g36050.1	Prefoldin domain containing protein.	0	0	147	16.4	6.21	-	-	-4.14
LOC_Os11g41900.1	Similar to 1-acyl-sn-glycerol-3-phosphate acyltransferase PLS1.	0	0	374	42.4	9.83	3.9	-	-
LOC_Os12g01530.1	Ferritin, Iron storage protein, Iron homeostasis	FER2, OsFER2, OsFer2	OsFER2, OsFer2	263	29.1	5.85	-	-3.86	-
LOC_Os12g04440.1	Similar to Plastid isopropylmalate synthase (Fragment).	0	OsIPMS2	635	68.4	6.93	4.9	-10.5	-
LOC_Os12g07220.1	Similar to Ferripyochelin-binding protein-like.	0	0	273	29.6	6.92	5.42	-	-
LOC_Os12g07260.1	Similar to DNA-binding protein.	0	0	611	69.1	6.86	-	-	-3.32
LOC_Os12g07740.1	Similar to Heterochromatin protein (Fragment).	0	0	464	50.6	8.72	-	7.75	-
LOC_Os12g24170.1	Similar to Relative to SR12 protein (Fragment).	0	OsBgal13, OsBGal13	927	101.9	6.07	-	-	-4.35
LOC_Os12g37720.1	Similar to BRI1-KD interacting protein 117 (Fragment).	0	BIP117	1159	128.4	7.46	-	4.52	-
LOC_Os12g38180.1	Similar to Heat shock protein 70.	0	OsHsp23.7, OsHSP23.7	215	24.3	9.38	-	-	-3.81
LOC_Os12g39660.1	Similar to Type IIB calcium ATPase MCA5.	0	osACA2, OsACA10, OsPM12ATP	1020	111.1	6.2	-	-	3.82
LOC_Os12g42090.1	Similar to 37 kDa inner envelope membrane protein, chloroplast precursor (E37).	0	0	351	39.4	9.09	6.21	5.89	-
LOC_Os12g43450.1	Thaumatin, pathogenesis-related family protein.	0	0	238	25	8.06	-	-	-4.04
LOC_Os12g43550.1	Ras domain containing protein.	0	glup4(esp8), esp8, glup4, OsRab5B2, Rab5a, OsRab5a, gpa1, GPA1/Rab5a, GPA, GLUP4/Rab5, GLUP4/Rab5a	249	27.3	7.8	-	-	-3.84
LOC_Os12g43600.1	Gly-rich protein, Partner protein of RF5, Fertility restoration	GRP162	GRP162	162	16.1	6.74	-	-	-6.64

## Sheet: S3
Table S3. List of differentially expressed proteins (DEPs) in relation to developmental stages
Accession	Description	RAP-DB Gene Symbol Synonym	Oryzabase Gene Symbol Synonym	Sequence length	Mol weight [kDa]	Isoelectric point	ratio of WT10/WT5	ratio of WT15/WT10	ratio of be2b10/be2b5	ratio of be2b15/be2b10
LOC_Os01g06010.1	Similar to Histone H2B.1.	0	0	155	16.7	10.02	-5.12	-	-	-
LOC_Os01g15010.1	Similar to NTGB2 (Fragment).	0	OsARL1d, ARL1d, OsSar1c, Sar1c	193	21.9	6.8	-	-	-	-4.67
LOC_Os01g16240.1	Calmodulin, Ca<sup>2+</sup> sensor, Ca<sup>2+</sup> signalling	OsCam1-3, OsCaM1	OsCam1-3, OsCaM1-3, CAM1	149	16.8	4.27	-	-6.99	-	-5.9
LOC_Os01g17320.1	DNA-binding protein.	0	0	611	69.1	6.93	-6.13	-	-	-
LOC_Os01g19840.1	Similar to Ribosomal protein L29.	0	0	60	7	10.54	-	-	-	-6.2
LOC_Os01g22010.2	S-adenosyl-l-methionine synthetase, Essential for histone H3K4me3 and DNA methylation, Regulation of gene expression related to flowering	OsSAMS2	OsSAM2, OsSAMS2, OS-SAMS2	394	42.9	6.05	-4.39	-	-	-4.31
LOC_Os01g25610.1	Similar to 40S ribosomal protein S4.	0	RPS4	265	29.8	10.13	-	-	-12.3	11.4
LOC_Os01g38510.1	Non-protein coding transcript.	0	0	80	8.2	11.31	-4.75	-	-	-
LOC_Os01g41610.1	Similar to Copia-like retroelement pol polyprotein.	0	0	122	14	9.19	-	-	7.07	-7.37
LOC_Os01g46380.1	Similar to Ketol-acid reductoisomerase, chloroplast precursor (EC 1.1.1.86) (Acetohydroxy-acid reductoisomerase) (Alpha-keto-beta-hydroxylacil reductoisomerase).	0	0	581	62.8	6.67	7.35	-	-	-
LOC_Os01g47660.1	Non-protein coding transcript.	0	0	178	21.4	10.55	8.12	-	-11	10.4
LOC_Os01g51300.1	Homologous to Arabidopsis FVE, Regulation of flowering time	OsFVE	OsWD40-23, WD40-23, OsFVE	462	51.1	6.21	-	-7.39	-	-6.63
LOC_Os01g53520.1	Similar to seed maturation protein.	0	0	253	28.3	8.35	-	-6.97	-	-5.67
LOC_Os01g54030.1	Cytosolic NADP malic enzyme	OscytME3	OscytME3, OsEnS-13, NADP-ME, OsNADP-ME	585	64.2	6.95	-	-	5.55	-
LOC_Os01g55830.1	Similar to Glutathione S-transferase I (EC 2.5.1.18) (GST-I) (GST-29) (GST class- phi).	0	OsGSTF2, RGSTII	215	24	6.13	-	7.81	-	-
LOC_Os01g59150.1	Beta-tubulin	Ostub16, OsTUB4	OsTUB4, TUBB4, OSTB-16, R1623, RTUB-1, Ostub16	447	50.3	4.86	-	-	-5.44	-
LOC_Os01g60790.1	Similar to Ribosomal protein S26.	0	OsRPS26	133	15	11.02	-7.98	-	-	-
LOC_Os01g61380.1	Similar to Malate dehydrogenase precursor (EC 1.1.1.37).	0	OsMDH1	396	41.8	7.77	-	-	-	6.51
LOC_Os01g62350.1	Similar to 60S ribosomal protein L36.	0	OsRPL36.2	110	12.4	11.43	-	-	6.87	-
LOC_Os01g63270.1	Similar to Cytosolic starch phosphorylase (Fragment).	0	Pho2, OsPho2	841	94.4	7.24	-	6.78	-	-
LOC_Os01g68720.1	Conserved hypothetical protein.	0	0	281	28.3	8.79	-	7.51	-	-
LOC_Os01g73310.1	Similar to Actin.	0	0	377	41.7	5.4	-6.96	-	-	-
LOC_Os01g73680.1	Similar to Aspartyl aminopeptidase.	0	0	525	57.9	7.06	4.76	-	-	-
LOC_Os02g01560.1	Similar to 40S ribosomal protein S4.	0	0	265	29.8	10.13	-	-	10.4	-12.2
LOC_Os02g02130.1	Similar to 60S ribosomal protein L37-A (L37-1).	0	0	94	10.8	11.87	-	-	9.97	-7.67
LOC_Os02g02870.1	Zinc finger, CCHC-type domain containing protein.	0	OsCSP1	241	22.7	7.06	-	6.06	-	-
LOC_Os02g04840.1	Arabinokinase-Like Protein, Pollen development	CAP1	0	996	109.4	6.46	-	-	-	-4.57
LOC_Os02g12310.1	No apical meristem (NAM) protein domain containing protein.	0	tms5, NAC18, ONAC023, ONAC23, NAC23, TMS5/ONAC023, OsEnS-30	252	28.1	5.59	-4.66	-	-	-
LOC_Os02g15250.1	Late embryogenesis abundant protein repeat containing protein.	0	OsLEA15	471	47.3	6.87	-	-	4.91	-
LOC_Os02g32760.1	Similar to Acidic ribosomal protein P2a-4 (Fragment).	0	0	113	11.5	4.41	-4.56	-	-	-
LOC_Os02g32860.1	Similar to Poly.	0	OsEnS-38, OsPARP3, PARP3	831	92.3	5.63	-	-	-	4.9
LOC_Os02g33080.1	Similar to Carbon-nitrogen hydrolase family protein.	0	OsCPA1	301	33.4	5.44	5.04	-	-	-
LOC_Os02g48620.1	Tetratricopeptide-like helical domain containing protein.	0	0	1426	153.5	6.35	-6.13	-	-	-
LOC_Os02g48660.1	Similar to 60S ribosomal protein l31 (Fragment).	0	0	123	14.1	9.89	-	-9.4	-	-7.18
LOC_Os02g49720.1	Mitochondrial aldehyde dehydrogenase, Submergence tolerance	ALDH2a	OsALDH2a, ALDH2a, Aldh2a, OsSTA73, OsALDH2B5, ALDH2B5	583	62.3	7.05	6.54	-	-	-6.33
LOC_Os02g52150.1	Similar to Low molecular weight heat shock protein precursor (Mitochondrial small heat shock protein 22).	0	OsHsp24.1, OsHSP24.1	221	24.1	8.37	-	-	-	-5.82
LOC_Os02g56000.1	Similar to 26S protease regulatory subunit 6A homolog.	0	TBPOs-1, OsRpt5a, Rpt5a	429	47.8	5.07	-	-	-	4.67
LOC_Os02g56990.1	Similar to 60S ribosomal protein L37 (G1.16).	0	OsRPL37	95	10.8	11.74	-	-	-	-7.62
LOC_Os02g57540.1	Ribosomal protein L28e domain containing protein.	0	0	147	16.6	10.36	-	-9.46	-8.84	-
LOC_Os03g01900.1	Similar to 40S ribosomal protein S17-4.	0	OsRPS17	144	16.6	10.33	-	-8.23	-	-
LOC_Os03g06240.1	Similar to YT521-B-like family protein, expressed.	0	0	708	76.5	8.18	-	-	-5.23	-
LOC_Os03g07150.1	Serine/threonine protein phosphatase 2A catalytic subunit	OsPP2A-5	OsPP44, PP44	314	35.6	5.24	-	-	-	-4.85
LOC_Os03g08440.1	Similar to 40S ribosomal protein SA.	0	0	305	33.1	5.01	-	-7.55	-	-
LOC_Os03g09250.1	Myo-inositol 3-phosphate synthase 1, Phytic acid biosynthesis, Determination of phytic acid accumulation in grain	INO1, RINO1	OsINO1, MIPS, IPS, RINO1, OsINO1-1, OsRINO1, OsMIPS1, MIPS1	510	56.2	5.66	-	-	6.78	-
LOC_Os03g15960.1	Class I low-molecular-weight heat shock protein 17.9.	0	Oshsp17.9A, OsHsp17.9A, OsHSP17.9A-CI, Oshsp17.9	161	17.9	6.06	-	-	-5.77	-
LOC_Os03g17930.1	Similar to SKIP interacting protein 6.	0	SIP6	436	48.1	5.03	5.1	-	6.2	-6.24
LOC_Os03g18690.1	Similar to 26S protease regulatory subunit 4 homolog.	0	OsRpt2b, Rpt2b	450	49.7	6.21	-	-	-7.63	-
LOC_Os03g19250.1	Similar to AMP-binding protein.	0	0	574	62.7	7.64	-	-7.15	-	-
LOC_Os03g19280.1	Argininosuccinate lyase, Splicing variant with unknown function	ASL1, OsASL1.2, OsASL1, OsAL1, red1	OsASL1, OsASL1.1, OsASL1.2, OsAL1, red1	519	57.4	6.1	5.94	-7.79	-	-
LOC_Os03g21950.1	Similar to predicted protein.	0	0	502	53.6	7.37	6.62	-	-	-
LOC_Os03g27320.1	Similar to Transthyretin-like protein.	0	0	334	36.3	8.05	5.26	-	7.2	-
LOC_Os03g29770.1	EF-Hand type domain containing protein.	0	0	158	16.5	4.46	-	-	6.86	-
LOC_Os03g31750.1	Similar to Pyruvate, phosphate dikinase 2.	0	osppdka, ppdka	887	96.5	5.6	10.4	-11.7	12.6	-9.09
LOC_Os03g38260.1	60S ribosomal protein L19.	0	0	206	24.1	11.31	7.2	-	-	-
LOC_Os03g46770.1	Similar to Glycine-rich protein.	0	OsGRP3, RTP, RBP-152	162	15.9	6.74	-	-	-	-5.22
LOC_Os03g50250.1	Similar to Luminal binding protein.	0	OsBiP2, Bip2	669	73.3	5.53	-	-7.68	-	-
LOC_Os03g51600.1	Similar to Alpha-tubulin.	0	OsTubA3, TubA3, OS-TubA1, TubA1	451	49.8	5.02	-10.1	7.85	-10.1	8.01
LOC_Os03g53900.1	Similar to ethylene-responsive protein.	0	0	186	19.2	6.93	-	-	-	5.94
LOC_Os03g55070.2	Similar to UDP-glucose 6-dehydrogenase (EC 1.1.1.22) (UDP-Glc dehydrogenase) (UDP-GlcDH) (UDPGDH).	0	0	480	52.9	6.13	-	-7.82	-	-
LOC_Os03g56800.1	Similar to Inosine-5'-monophosphate dehydrogenase (EC 1.1.1.205) (IMP dehydrogenase) (IMPDH) (IMPD).	0	CBSIMPDH1, OsCBSIMPDH1, OsCBSIMPDH1a, OsCBSIMPDH1b, IMPDH, OsIMPDH	501	52.6	6.47	-	-	7.07	-5.37
LOC_Os03g58430.1	Similar to 40S ribosomal protein S15 (Fragment).	0	0	175	19.6	10.02	-	-10.2	-	-
LOC_Os03g60870.1	Similar to Ras-related protein Rab11C.	0	OsRab11B2	215	23.8	6.55	-	-	-5.59	-
LOC_Os03g62600.1	Ras GTPase family protein.	0	OsRab11A1	223	24.5	7.28	-	-7.25	-	-
LOC_Os04g02820.1	Similar to H0613H07.5 protein.	0	0	843	93.9	6.16	-	-	-5.48	6.75
LOC_Os04g27860.1	Ribosomal protein S27.	0	OsRPS27	86	9.6	8.72	-	-	-	-5.9
LOC_Os04g31700.1	Pyruvate/Phosphoenolpyruvate kinase, catalytic core domain containing protein.	0	0	389	41.3	5.85	7.21	-	-	-
LOC_Os04g33460.1	Starch branching enzyme IIa, Starch biosynthesis, Regulation of the properties of sugary endosperm	OsBEIIa, OsSBE4, RBE4	RBE4, OsSBE4, BEIIa, QEIIb, BEIIA, OsBEIIa	375	40.9	4.89	4.41	-	-	-
LOC_Os04g40510.1	Similar to H0510A06.2 protein.	0	0	603	65.3	8.37	-	5.69	-	-
LOC_Os04g44470.1	Alpha-amylase/subtilisin inhibitor, Defense of the seed against microorganisms	RASI	RASI, OsEnS-69	200	21.4	8.37	-	-	-	6.53
LOC_Os04g45970.1	Similar to Glutamate dehydrogenase 2.	0	OsGDH2	222	24.3	6.27	-	-	8.11	-
LOC_Os04g50204.1	Hypothetical conserved gene.	0	0	762	83.9	4.96	-	-	-	6.17
LOC_Os04g52710.1	Similar to Imidazoleglycerol-phosphate dehydratase 1 (EC 4.2.1.19) (IGPD 1).	0	STS22	269	28.6	8.35	-	-	-	6.93
LOC_Os04g55230.1	Similar to H0811D08.1 protein.	0	flo2, flo3(t), Osflo2, Osflo3(t), Osflo-2, flo-2	1720	189.2	7.25	-	-	-	-6.83
LOC_Os04g55720.1	Similar to H0212B02.14 protein.	0	OsPGDH1	613	63.9	7.31	-	-	5.3	-
LOC_Os05g01480.1	Similar to Small GTPase rab11-related.	0	OsRab11A2	220	24	6.57	-5.83	-	-	-
LOC_Os05g01600.2	Similar to Actin 97.	0	0	377	41.7	5.4	-	-11.7	-	-
LOC_Os05g04520.1	Ser/Thr protein kinase, Negative regulator of innate immunity	RLCK178, OsPti1a, OsRLCK178	OsPti1a, OsRLCK178	361	39.3	7.8	-	-	-	-5.93
LOC_Os05g05480.1	Similar to DEGP2 (DEGP PROTEASE 2); serine-type peptidase/ trypsin.	0	OsDegp6, DEGP6, OsDeg2	596	65.1	6.09	4.54	-	-	-
LOC_Os05g08360.1	Similar to fibrillarin-2.	0	OsMed36_2, Med36_2	309	32.6	10.18	-	-	-4.98	-
LOC_Os05g23860.1	GDP dissociation inhibitor 2, Defense response	OsGDI2	OsGDI2	445	49.6	5.85	-	-9.64	7.14	-7.49
LOC_Os05g26902.1	Conserved hypothetical protein.	0	0	447	48.2	9.61	-5.18	-	-	-
LOC_Os05g33570.1	Cytosolic pyruvate orthophosphate dikinase (PPDK, EC 2.7.9.1), Starch metabolism and structure, Modulation of carbon flow for starch and lipid biosynthesis during grain filling	OsPPDKB, cyOsPPDKB, cyOsPPDK, FLO4-4, FLO4	FLO4-4, flo4, flo4-2, flo4-3, ppdk, OsPPDK, PPDK1, CPDK1, PPDKB, OsPPDKB, cyOsPPDKB, OsPBDK, PBDK, osppdkb, PPD, cyPPDK	947	102.7	6.37	-	-	-	-14.7
LOC_Os05g34540.1	GDP dissociation inhibitor 1, Defense response	OsGDI1	OsGDI1, GDI1	445	49.7	5.73	-	-	-9	-
LOC_Os05g37970.1	Similar to ENOD18 protein (Fragment).	0	0	189	20.9	6.28	-	-	5.92	-6.39
LOC_Os05g38530.1	Similar to 70 kDa heat shock cognate protein 1.	0	OsctHSP70-1, ctHSP70-1, OsMed37_6, Med37_6	646	70.8	5.21	-	-	5.34	-5.66
LOC_Os05g38630.1	Similar to RAB8C.	0	OsRab8A2	216	23.9	8.22	-	-8.1	-	-
LOC_Os05g40010.1	Similar to nonspecific lipid-transfer protein.	0	OsLTP1.4, OsLtpI.4	129	12.7	9.38	-	-	-5.56	-
LOC_Os05g40820.1	Ribosomal protein L24e domain containing protein.	0	0	161	18.3	10.78	-	-6.32	-	-8.86
LOC_Os05g41110.1	Similar to 60S ribosomal protein L30.	0	0	129	14.5	9.6	-	-9.31	-	-7.83
LOC_Os05g41210.1	Similar to Calmodulin.	0	CALa*, Cal1, CaM-2, CAM2, CAM, OsCaM2, OsCam2, OsCaM1, CaM1	149	16.8	4.27	-	6.81	-	6.88
LOC_Os05g44100.1	HAD-superfamily hydrolase subfamily IIB protein.	0	OsTPS6	899	100.5	5.72	5.13	-	-	-
LOC_Os05g45660.2	Similar to plasminogen activator inhibitor 1 RNA-binding protein.	0	0	376	40.3	8.72	-	-	-	-6.65
LOC_Os05g45930.1	IQ calmodulin-binding region domain containing protein.	0	0	574	63.7	9.82	-	-	-5.41	-
LOC_Os05g47640.1	Similar to Threonine synthase, chloroplast precursor (EC 4.2.3.1) (TS).	0	0	521	57.2	7.2	-	7.61	-	-
LOC_Os05g49030.1	Similar to 60S ribosomal protein L18a-1.	0	rpl18a, RPL18a, OsRPL18a	178	21.4	10.49	-11.3	-	10.5	-10
LOC_Os05g49200.1	Similar to Phytepsin.	0	Oryzasin	509	54	5.33	-	-	-	5.93
LOC_Os05g51500.1	Hypothetical conserved gene.	0	0	1206	134.3	5.27	-	-	-5.23	-
LOC_Os06g01500.1	IQ calmodulin-binding region domain containing protein.	0	0	460	51.8	8.73	-	-	-	-6.55
LOC_Os06g04290.1	Similar to 40S ribosomal protein S20.	0	rps20	128	14	9.44	-5.38	-	-	-
LOC_Os06g04800.1	Similar to Beta 1 subunit of 20S proteasome.	0	0	246	26.2	5.78	-4.41	-	-	-
LOC_Os06g07860.1	Similar to Cystathionine beta-lyase, chloroplast precursor (EC 4.4.1.8) (CBL) (Beta-cystathionase) (Cysteine lyase).	0	0	475	50.3	7.24	5.84	-	-	-
LOC_Os06g09850.1	Similar to 25.3 kDa vesicle transport protein.	0	0	218	25.4	9.1	-	-	-	-5.22
LOC_Os06g10760.1	Similar to Transmembrane emp24 domain-containing protein 10.	0	0	209	22.9	6.64	-4.63	-	-	-
LOC_Os06g11990.1	C2 calcium-dependent membrane targeting domain containing protein.	0	CSIL1, OsCSIL1	1125	121.3	5.21	-6.98	-	-	-
LOC_Os06g13820.1	Non-protein coding transcript.	0	OsDRP2A, DRP2A	911	99.2	9.17	-	-	-5.87	-
LOC_Os06g23430.1	Signal recognition particle 19 kDa protein (SRP19).	0	SRP19	136	14.9	9.86	-	-	-7.17	-
LOC_Os06g36400.1	Similar to Acid phosphatase (EC 3.1.3.2) 1 allozyme 1.	0	0	264	28.2	4.98	-	8.8	-	-
LOC_Os06g40050.2	Plastid adenine nucleotide uniporter, Chloroplast development at early leaf stage	BT1-3, OsBT1-3	OsBT1-3, SLA	423	45.7	8.85	-	-	-	-4.5
LOC_Os06g48780.1	Similar to 60S acidic ribosomal protein P3 (P1/P2-like) (P3A).	0	0	119	11.9	4.41	-	-7.79	-	-5.38
LOC_Os06g51084.1	Starch branching enzyme, Splicing variant	BEI, SBE1	sbe1, Rbe1. Sbe1, sbe1*(QEI), RBE1, BEI, SBE I, QEI, OsBEI, BE1	820	93.2	6.83	13.2	-	-	-
LOC_Os07g05470.1	Conserved hypothetical protein.	0	0	820	90.8	5.14	-5.85	-	-	-
LOC_Os07g09060.1	Similar to Methylmalonate semi-aldehyde dehydrogenase.	0	OsALDH6B2	534	57.2	6.35	-	-	5.77	-
LOC_Os07g15880.1	Prohibitin complex 2&alpha; subunit, Regulation of leaf morphology and spikelet number, Regulation of mitochondria and chloroplasts stability, Regulation of photosynthetic efficiency and cell division	NAL8	OsNAL8	289	31.9	9.77	-	-	-	-4.82
LOC_Os07g27480.1	Similar to ubiquinone biosynthesis protein ubiB.	0	0	722	81	8.75	-	-	-	-5.44
LOC_Os07g28940.1	Similar to Myosin heavy chain-like protein (Fragment).	0	0	795	89.2	5.06	-	-	-	5.01
LOC_Os07g31270.1	RmlC-like jelly roll fold domain containing protein.	0	OsUGlyAH	309	34.1	6.46	-	-	6.48	-
LOC_Os07g31300.1	Similar to ATP synthase delta' chain, mitochondrial precursor (EC 3.6.3.14).	0	RMtATPd1	205	21.2	6.09	-	-	-	-5.54
LOC_Os07g31540.1	Calreticulin interacting protein, Response to cold stress	CRTintP, CRTintP1	CRTintP	849	88.3	5.14	-4.6	-	-	-
LOC_Os07g38280.1	Similar to predicted protein.	0	0	1045	119	7.02	-	-6.71	-	-5.3
LOC_Os07g40580.1	Eukaryotic translation initiation factor 5 A-1, Developmental and environmental responses	OseIF5A-1	0	160	17.4	6.2	-	-	-	-5.12
LOC_Os07g41360.1	UDP-arabinopyranose mutase, Pollen wall morphogenesis	UAM3, OsUAM3	OsUAM3	366	41.3	6.43	-	-	-5.7	4.67
LOC_Os07g44740.1	Similar to 10 kDa chaperonin.	0	0	98	10.6	8.4	-4.88	-	-	-5.16
LOC_Os07g44840.1	Bacterial transferase hexapeptide repeat domain containing protein.	0	0	273	29.6	6.92	-	-	-	-4.85
LOC_Os07g47780.1	Similar to 60S ribosomal protein L18.	0	0	195	21.9	11.4	-	-	-5.41	-4.24
LOC_Os08g08840.1	Glucose 6-phosphate/phosphate translocator, Starch biosynthesis	OsGPT1	OsGPT1	387	42	9.74	-	-	-	5.8
LOC_Os08g09250.1	Glyoxalase I, Splicing variant, Stress tolerance	GLYI-11, OsGLYI11.1, OsGLYI11, GLYI11	OsGLYI11, GLYI11, OsGLYII1.1, OsGLYI11.2, OsGLYI11.3, OsGLYI-11.2, Glb33	292	32.7	6.16	-	9.83	-	-
LOC_Os08g10608.1	Similar to 40S ribosomal protein S11.	0	0	159	17.8	10.56	-	-	-4.79	4.34
LOC_Os08g20660.1	Similar to Sucrose-phosphate synthase 2 (EC 2.4.1.14) (Fragment).	0	OsSPS8, OsSPS4, SPS4	1066	118.7	6.39	-	-	-	4.59
LOC_Os08g33720.1	Similar to Malate dehydrogenase precursor (EC 1.1.1.37).	0	MDH	397	41.5	7.44	-	-	-	-5.38
LOC_Os08g39500.1	Similar to 60S ribosomal protein L31.	0	0	122	13.9	9.91	-	-9.95	-8.93	-
LOC_Os09g02284.1	Similar to DNA-directed RNA polymerase II 36 kDa polypeptide A (EC 2.7.7.6) (RNA polymerase II subunit 3).	0	0	330	36.4	4.88	-5	-	-	-
LOC_Os09g04110.1	Similar to cDNA clone:J023075G08, full insert sequence.	0	OsWD40-165	1218	136.5	6.89	-5.84	-	-	-
LOC_Os09g15520.1	Similar to Oleosin.	0	OsOLE4, Os-OLE4	158	15.6	6.8	-	-	-	5.13
LOC_Os09g31486.1	Similar to Heat shock protein 70 (Hsc70-5).	0	OsHsp58.7, OsHSP58.7, OsISC25, ISC25	684	72.8	5.86	-	7.22	-	-
LOC_Os09g35710.1	Similar to UBX domain-containing protein.	0	0	564	62.5	4.6	-	-	6.07	-
LOC_Os09g38370.1	Signal peptidase 22 kDa subunit family protein.	0	0	167	18.9	8.65	-	-	5.31	-4.47
LOC_Os10g28020.1	Similar to Prolyl oligopeptidase family protein, expressed.	0	OsPOP21, POP21	839	91.4	6.73	5.88	-	5.57	-6.35
LOC_Os10g30520.1	Similar to RAB5B.	0	OsRab5A2, Rab5A2	250	27.1	7.46	-	-	7.74	-6.69
LOC_Os10g32820.1	Similar to 60S ribosomal protein L21.	0	OsRPL21.2	164	18.7	10.58	-	-	-5.52	5.19
LOC_Os11g01380.1	Non-protein coding transcript.	0	0	1708	193.2	5.39	-	-12.4	-	-
LOC_Os11g02389.1	Lipid transfer protein, Response to pathogen invasion	OsLTP5	OsLTP5	116	11.3	9.33	-	-	-5.17	-
LOC_Os11g02464.1	Similar to predicted protein.	0	0	727	80.6	6.8	-	-	-	-6.95
LOC_Os11g04670.1	Isopropylmalate synthase, Regulation of seed vigour	OsIPMS1	OsIPMS1	635	68.4	6.93	-8.48	9.7	12	-8.61
LOC_Os11g06750.1	60S ribosomal protein L3.	0	OsRPL3B, RPL3, OsRPL3	389	44.5	10.08	-	-	-10.4	7.4
LOC_Os11g06760.1	Similar to ribonuclease P.	0	OsAlba8, Alba8	270	30.5	9.38	-	-	-	-4.98
LOC_Os11g10750.1	Peptidase S10, serine carboxypeptidase family protein.	0	OsSCP48	465	51.7	6.54	-4.73	-	-	-
LOC_Os11g14220.1	Alpha-tubulin protein, Cell elongation and division	TID1, TubA2, SRS5, OS-TubA2	OsTID1, TubA2, SRS5, OS-TubA2, OsTubA2, OsSRS5	451	49.7	4.96	9.45	-9.21	6.82	-7.86
LOC_Os11g26860.1	Similar to Serine hydroxymethyltransferase.	0	OsSHM2, SHM2, OsSHMT2, OsSHTM4, SHTM4	256	28	8.73	-	-6.3	-	-
LOC_Os11g29190.2	Similar to 40S ribosomal protein S5.	0	RPS5A	199	22.2	9.7	-	-11.2	-	-11.4
LOC_Os11g32260.1	Similar to predicted protein.	0	0	1020	114.1	6.3	-	-	5.92	-
LOC_Os11g41900.1	Similar to 1-acyl-sn-glycerol-3-phosphate acyltransferase PLS1.	0	0	374	42.4	9.83	-	-	-6.54	-
LOC_Os12g01530.1	Ferritin, Iron storage protein, Iron homeostasis	FER2, OsFER2, OsFer2	OsFER2, OsFer2	263	29.1	5.85	-	-	-	5.51
LOC_Os12g04440.1	Similar to Plastid isopropylmalate synthase (Fragment).	0	OsIPMS2	635	68.4	6.93	6.25	-10.3	-9.16	-
LOC_Os12g07740.1	Similar to Heterochromatin protein (Fragment).	0	0	464	50.6	8.72	-	-	7.52	-
LOC_Os12g32380.1	40S ribosomal protein S29.	0	0	103	11.6	10.43	-	-	-5.26	-
LOC_Os12g41400.1	Similar to Eukaryotic translation initiation factor 2 gamma subunit.	0	0	464	50.7	8.62	-	-6.78	-7.63	-

## Sheet: S4
Table S4. List of protein kinases identified in high-molecular-weight fractions (> 400 kDa) separated from GPC
Accession	Description	RAP-DB Gene Symbol Synonym	Oryzabase Gene Symbol Synonym	Sequence length	Mol weight [kDa]	Isoelectric point	Abundances of WT5-1	Abundances of WT10-1	Abundances of WT15-1	Abundances of WT15-2	Abundances of be2b5-1	Abundances of be2b10-1	Abundances of be2b15-1	Abundances of be2b15-2
LOC_Os01g42294.1	Serine/threonine protein kinase-related domain containing protein.	0	OsRPK1, OsJNipponRPK1, OsI219RPK1, OsI9311RPK1	684	70.6	7.52	6.76733e+06	4.23126e+06	-	-	9.66035e+06	-	1.78158e+06	1.11409e+06
LOC_Os01g43410.1	Calcium-dependent protein kinase, Positive regulation of salt and drought tolerance, Negative regulation of seedling growth and seed development, Regulation of pathogenesis-related genes involved in disease resistance	OsCDPK1	OsCDPK1, OsCPK1, CPK1	518	58.7	6.51	-	-	-	-	3.7558e+06	-	-	-
LOC_Os01g54480.1	Serine/threonine protein kinase-related domain containing protein.	0	0	468	53	6.89	563736	-	-	-	642519	-	-	-
LOC_Os03g02410.1	Similar to GHMP kinase-related.	0	0	1072	117	6.84	1.2782e+06	2.7738e+06	-	-	-	659658	-	-
LOC_Os03g03660.1	Calcium-dependent protein kinase, isoform 11 (EC 2.7.1.-) (CDPK 11).	0	OsCDPK7, OsCPK7, CDPK1, OsCDPK11, CDPK12, OsCDPK13	564	63.8	6	-	1217944	-	-	-	5.71954e+06	-	-
LOC_Os03g20340.1	Similar to SNF1-related protein kinase regulatory subunit beta-1.	0	0	295	32	5.4	-	-	-	-	-	-	-	-
LOC_Os03g30130.3	Similar to MAP3K protein kinase-like protein.	0	0	377	40.8	5.29	-	-	371516	211119	-	-	-	-
LOC_Os03g55389.1	Casein kinase II alpha subunit, Heading date, Photoperiod sensitivity	HD6, Hd6, Hd6(t)*, OsCKA2, OSCKA2	Hd6(t)*, OSCKA2, OsCKA2, CKA2, OsCKA2-1, CKA2-1, Hd6/CK2alpha, CK2alpha	186	21.9	7.37	-	-	-	-	1.28259e+06	-	-	-
LOC_Os03g56270.1	Similar to Receptor-like protein kinase 2.	0	OsRLCK117	1029	109.7	6.67	-	-	-	-	2.19571e+06	-	-	-
LOC_Os03g62700.1	Similar to Pti1 kinase-like protein.	0	OsRLCK123	368	40.8	6.61	4.10354e+06	2.96176e+06	1322649	809204	1.80046e+07	-	-	-
LOC_Os03g63940.1	Similar to Protein kinase AKINbetagamma-2.	0	OsCBSX8	493	54.5	6.68	1.25827e+06	-	-	-	1.48219e+07	-	-	-
LOC_Os05g01780.1	Similar to MAP kinase-like protein.	0	OsWNK2	621	70.1	5.16	-	-	-	-	1.3314e+06	-	-	-
LOC_Os05g04520.1	Ser/Thr protein kinase, Negative regulator of innate immunity	RLCK178, OsPti1a, OsRLCK178	OsPti1a, OsRLCK178	361	39.3	7.8	-	-	-	-	30288306	-	-	-
LOC_Os05g06990.1	Protein kinase-like domain containing protein.	0	OsCrRLK1L10	842	93.3	7.69	-	-	-	-	850574	-	-	-
LOC_Os05g51560.2	Similar to Dual specificity kinase 1.	0	0	473	53.4	9.63	2.04108e+06	-	-	-	3.81283e+06	-	-	-
LOC_Os06g05050.1	Similar to Wall-associated kinase 3.	0	OsWAK61, OsRLCK195, RLCK195	755	83.5	6.29	-	-	-	-	-	630730	-	-
LOC_Os06g43840.1	Tyrosine protein kinase domain containing protein.	0	0	1112	118.8	5.76	-	-	-	-	9.28975e+06	-	-	-
LOC_Os06g47700.1	Protein kinase, catalytic domain domain containing protein.	0	0	1076	115.3	5.97	-	-	3730456	2311788	-	-	-	-
LOC_Os07g02350.1	Casein kinase II alpha subunit.	0	OsCKA2-2, CKA2-2	333	39.3	8.47	4.18166e+06	-	-	-	2.05768e+07	813512	2.85292e+06	757540
LOC_Os07g33110.3	Calcium-dependent protein kinase	OsCDPK2	OsCDPK19, OsCPK19, OsCDPK2, CPK2, CDPK2	533	59.5	6.33	3.33714e+06	-	1121029	878519	-	-	-	-
LOC_Os08g14960.1	Protein kinase, catalytic domain domain containing protein.	0	0	490	53.8	8.6	-	-	-	-	-	3.17488e+06	-	-
LOC_Os08g25390.1	Similar to Bifunctional asparto kinase/homoserine dehydrogenase 1, chloroplast precursor (AK-HD 1) (AK-HSDH 1) [Includes: Asparto kinase (EC 2.7.2.4); Homoserine dehydrogenase (EC 1.1.1.3)].	0	0	921	99.9	6.83	-	-	-	-	-	-	2.1621e+06	1755968
LOC_Os08g29160.1	Similar to 5'-AMP-activated protein kinase beta-1 subunit-related.	0	OsPP100	593	66	7.83	3.75168e+06	-	6645778	6.748e+06	2.68788e+06	-	2.03019e+06	6.64578e+06
LOC_Os08g37800.1	Serine/threonine protein kinase, Carbohydrate metabolism	OSK4, osk4, OsATG1c, ATG1C, SnRK1B, snrk1b, SnRK1B/OSK24, OSK24	osk4, OsK4, OsATG1c, ATG1C, SnRK1B, snrk1b, SnRK1B/OSK24, OSK24, OsK24, OsSNRK1b, OsSnRK1.4, SnRK1.4	509	58.4	8.18	-	8.4649e+06	-	-	-	-	-	-
LOC_Os10g37480.1	Serine/threonine protein kinase domain containing protein.	0	0	741	82	6.47	-	-	-	-	3.38851e+06	-	-	-
LOC_Os10g39420.1	Similar to Calcium-dependent protein kinase 3.	0	CDPK 1, CDPK1, CDPK23, OsCDPK23, OsCPK23	534	60.5	5.82	7.32764e+06	-	-	-	1.41039e+07	-	-	-
LOC_Os11g07040.1	Calcium-dependent protein kinase	CDPK24, OsCDPK14, OsCPK24	OsCDPK24, OsCPK24, OsCDPK14	513	56.6	5.4	1.50184e+06	-	-	-	1239813	-	-	-
LOC_Os12g08060.1	Similar to Protein kinase domain containing protein.	0	OsRLCK362	1102	120.7	7.93	-	4.14218e+06	-	-	-	-	-	-
LOC_Os12g12860.1	Similar to Calcium-dependent protein kinase.	0	OsCDPK29, OsCPK29	563	62.8	7.34	-	5.31478e+06	-	-	-	-	-	-
