# Supplementary material for: Dynamic Change in Starch Biosynthetic Enzymes Complexes during Grain-Filling Stages in BEIIb Active and Deficient Rice
Source: Int J Mol Sci. 2022 Sep 14;23(18):10714. doi: 10.3390/ijms231810714 (PMC9501056; doi:10.3390/ijms231810714)
Supplement: Supplementary file 1 [file ijms-23-10714-s001.zip › name.txt]

1-1: be2b-5DAF
1-2: be2b-10DAF
1-3: be2b-15DAF
2-1: WT-5DAF
2-2: WT-10DAF
2-3: WT-15DAF
